# Supplementary material for: Decoding the spatiotemporal regulation of transcription factors during human spinal cord development
Source: Cell Res. 2024 Jan 5;34(3):193–213. doi: 10.1038/s41422-023-00897-x (PMC10907391; doi:10.1038/s41422-023-00897-x)
Supplement: Supplementary file 17 — Supplementary Information Table S10 [file 41422_2023_897_MOESM17_ESM.xlsx]

## Sheet: legend
Supplementary information, Table S10 The GWAS annotated ALS risk loci that enriched in endothelia cells, MN, microglia and pericytes, respectively.

## Sheet: Table S10
Endothelia_n	Endothelia_p	Endothelia_l	MN_n	MN_p	MN_l	Microglia_n	Microglia_p	Microglia_l	Pericyte_n	Pericyte_p	Pericyte_l
CLDN5	0	7.99246	NEFM	0	8.41594	SPP1	0	6.66086	IGFBP7	0	6.42354
ITM2A	0	7.00086	GAP43	0	5.42426	AIF1	0	6.64935	NDUFA4L2	0	7.70601
IGFBP7	0	6.59616	STMN2	0	6.0739	FTL	0	3.74151	CALD1	0	4.38973
RAMP2	0	6.25199	ELAVL2	0	5.66265	TYROBP	0	6.95208	BGN	0	7.18743
GNG11	0	5.68526	DCX	0	4.98944	C1QB	0	7.15714	HIGD1B	0	7.86864
ESAM	0	7.64894	MLLT11	0	3.93171	C1QC	0	7.50848	IFITM3	0	4.68472
IFITM3	0	4.70542	MAP1B	0	3.88727	C1QA	0	7.00469	RGS5	0	7.09896
EGFL7	0	6.15422	INA	0	5.42491	LAPTM5	0	6.80972	SPARC	0	3.78071
MFSD2A	0	6.34364	SLIT3	0	7.84282	CD74	0	6.64927	COL4A1	0	6.61396
ECSCR	0	8.27423	HN1	0	3.60687	RGS10	0	5.85536	FN1	0	6.14844
ID1	0	4.20283	TUBB	0	3.5746	GPX1	0	2.99692	COL4A2	0	5.96404
SLC38A5	0	7.54689	TUBA1A	0	3.46803	S100A11	0	4.37935	CCDC3	0	7.29643
CAV1	0	7.46034	SLIT2	0	6.02226	CYBA	0	3.92226	PLXDC1	0	7.27171
SLC7A5	0	6.84304	STMN1	0	3.22477	RNASET2	0	4.88521	ITIH5	0	6.75068
FN1	0	5.69649	CRMP1	0	3.92049	APOC1	0	5.49829	FRZB	0	4.6068
DUSP1	0	4.27933	SNCG	0	5.85035	TREM2	0	7.05773	GNG11	0	4.39649
HLA-E	0	4.62685	RTN1	0	3.70824	ARHGDIB	0	5.40462	PDGFRB	0	5.57026
C1orf64	0	8.58039	MEG3	0	4.05089	TMSB4X	0	2.06922	LGALS1	0	3.66889
ENG	0	6.90528	KIF5C	0	4.62084	B2M	0	2.57379	COL1A2	0	4.95838
ICAM2	0	7.98155	NSG1	0	3.85206	BIN1	0	3.04941	VAMP5	0	4.58425
SLC9A3R2	0	6.45437	TUBB2B	0	3.11152	CD68	0	6.71671	SERPINH1	0	3.74675
RGCC	0	4.18289	PAFAH1B3	0	3.56799	FCER1G	0	6.55625	MGLL	0	3.9816
SLC2A1	0	5.03977	ELAVL4	0	4.52584	ARPC1B	0	4.51982	CYBA	0	3.32683
ID3	0	3.52338	NCAM1	0	3.58663	FCGRT	0	3.91505	S100A11	0	3.48958
TMSB10	0	2.65563	PGM2L1	0	4.89705	FCGR3A	0	6.92057	FSTL1	0	4.16525
CLIC1	0	3.61502	BASP1	0	4.85115	GPR34	0	7.10346	FOXS1	0	7.24973
C1orf54	0	4.63068	TMSB10	0	3.03204	SRGN	0	5.49688	LHFP	0	3.6414
MYL12A	0	3.51462	TAGLN3	0	3.8167	ADORA3	0	6.71288	KCNJ8	0	5.05783
BSG	0	3.42854	SYT1	0	3.67336	CSF1R	0	7.22304	MYL12A	0	2.78741
ARHGAP29	0	6.02939	CALM2	0	2.61762	ALOX5AP	0	6.94761	CLEC11A	0	3.33762
SLC3A2	0	3.54918	TUBB2A	0	3.06425	VSIG4	0	6.9038	CLIC1	0	2.81503
CSRP2	0	4.04458	RBP1	0	4.05818	LY86	0	6.83399	TESC	0	5.90349
MGST2	0	4.75156	ACTG1	0	2.79992	FCGR1A	0	7.20971	ATP1A2	0	3.11628
IFITM2	0	4.94677	YWHAG	0	3.52705	IFNGR1	0	3.74527	SULT1E1	0	7.6376
VAMP5	0	4.88913	GNAS	0	4.27194	CTSB	0	3.31017	TFPI	0	2.77756
SERPINH1	0	4.0899	UCHL1	0	3.34271	PLD4	0	7.19844	ARHGAP29	0	4.6901
EDN1	0	7.38692	MAP2	0	3.28186	SAT1	0	2.52871	ITGA1	0	6.27065
SRGN	0	4.71528	SEZ6L2	0	4.13565	CORO1A	0	4.42812	AGRN	0	3.48554
SPARC	0	3.18855	KIDINS220	0	3.69124	SAMSN1	0	6.91748	PLAC9	0	5.56363
IFI6	0	3.68867	PBX1	0	3.7886	APOE	0	2.89208	GPER1	0	6.5237
EPAS1	0	6.09375	YWHAZ	0	3.05368	FOLR2	0	6.96557	UACA	0	3.9288
PRKCDBP	0	5.9053	SOX11	0	3.47466	ITGB2	0	7.12866	PRKCDBP	0	4.92426
A2M	0	4.68084	CALM1	0	2.53948	CTSC	0	4.89178	OLFML3	0	4.01564
SDPR	0	7.70427	TMSB15A	0	3.20527	CD53	0	7.12338	MAP1LC3A	0	2.50722
PODXL	0	6.25071	TTC3	0	2.66099	MEF2C	0	4.10163	NOTCH3	0	4.04498
PTRF	0	6.6719	NREP	0	2.95168	A2M	0	4.75052	ISYNA1	0	2.95224
TMEM88	0	6.80647	NR2F2	0	5.06806	LST1	0	5.54307	IFITM2	0	3.89766
APOLD1	0	5.62097	CDC42	0	2.53336	C3	0	6.85049	DLC1	0	4.45761
FKBP1A	0	2.76294	RBFOX2	0	3.49865	CX3CR1	0	7.08463	ITM2C	0	1.9983
IFI27	0	6.76793	CDKN2D	0	4.31241	RGS1	0	6.65591	ITGB1	0	2.3356
TAGLN2	0	4.23625	H3F3A	0	2.40705	HLA-E	0	3.11917	TXNIP	0	2.99813
HES1	0	3.46437	FNBP1L	0	3.47784	OLFML3	0	4.50716	THY1	0	3.02102
KLF4	0	5.17967	DPYSL2	0	2.84995	CREG1	0	3.8421	LINC00152	0	6.0474
SLC2A3	0	4.81311	RUFY3	0	3.12639	C10orf54	0	4.3048	TPM2	0	3.38717
KLF2	0	5.55665	ZC2HC1A	0	3.54411	UCP2	0	3.69765	PCDH18	0	4.61081
MYL12B	0	2.63174	ECEL1	0	7.53066	ITM2B	0	1.54987	LMNA	0	3.09305
JUNB	0	3.61986	GPC2	0	3.89826	VAMP8	0	4.98227	FCGRT	0	2.85516
RHOC	0	2.9819	EIF1B	0	2.54419	OLR1	0	7.26152	HES4	0	2.54042
ELTD1	0	8.53261	ENO2	0	3.54789	CCL3	0	5.80445	RHOC	0	2.26604
SLC7A1	0	5.52767	DPYSL3	0	3.22566	RP11-480C22.1	0	6.70913	MYO1B	0	4.10069
SLC16A1	0	3.9307	YWHAB	0	2.4628	FPR1	0	7.37036	2023-09-11	0	2.2178
CRIP2	0	3.07705	BEX1	0	2.42985	HLA-DRA	0	5.97719	MEF2C	0	3.29366
TM4SF18	0	8.67949	CFL1	0	2.08951	MNDA	0	6.91247	SNAI2	0	5.66156
C8orf4	0	6.03707	GDAP1L1	0	3.94953	APBB1IP	0	7.10254	JUNB	0	2.85923
CD320	0	3.50537	PTMA	0	2.21061	CD37	0	6.47333	COL3A1	0	4.19719
SLC39A10	0	3.66453	CEP170	0	3.49075	IFI16	0	3.43264	MIR4435-1HG	0	6.47824
S100A10	0	3.50301	ATP6V1G1	0	2.37696	BHLHE41	0	3.54083	TAGLN2	0	3.18402
TMSB4X	0	2.1446	ANK3	0	3.7789	SPI1	0	6.59716	EDNRA	0	5.29442
LMO2	0	5.97513	DNAJA1	0	2.48519	CAPZB	0	1.66019	CFH	0	6.80173
AC011526.1	0	8.32161	CAMK2N1	0	4.0717	HPGDS	0	6.72304	TPM4	0	2.60989
ANXA1	0	4.46697	CSDE1	0	2.69744	P2RY13	0	7.01967	SLC2A3	0	3.64041
COL4A1	0	4.86238	PRDX2	0	2.31756	PYCARD	0	5.68575	COL9A1	0	3.61945
TIE1	0	8.21896	ETFB	0	3.03433	IGSF6	0	7.18252	NODAL	0	7.74585
CDH5	0	8.63234	DYNC1H1	0	3.03898	CTSS	0	6.67589	PRELP	0	6.84875
CD34	0	8.48081	RTN4	0	2.53671	FYB	0	4.41139	DCN	0	4.60109
CLEC14A	0	6.34655	RPL10	0	2.13909	NINJ1	0	2.51573	ABCC9	0	4.92298
CCDC85B	0	3.20225	SUMO2	0	2.13302	DUSP1	0	2.85709	B2M	0	1.78566
ISG15	0	4.21151	HSP90AB1	0	2.15351	ARPC3	0	1.43969	ARHGDIB	0	3.27222
RNASE1	0	4.49024	ELAVL3	0	3.20869	GSN	0	2.01237	SLC6A12	0	7.18062
B2M	0	2.5322	SRP14	0	2.01041	DHRS9	0	6.76939	CDH6	0	3.90242
QPCT	0	5.1805	CCT2	0	2.47023	CSF2RA	0	7.11121	COX7A1	0	4.25346
RHOB	0	3.11913	HSP90AA1	0	2.21554	LILRB4	0	7.14567	CD248	0	6.06209
KDR	0	8.19897	VDAC2	0	2.3765	LGMN	0	2.91637	TGFB1I1	0	4.03541
ACTN4	0	3.57635	EIF4G2	0	2.24079	C12orf75	0	2.48282	PFN1	0	1.57636
TFRC	0	5.13484	CCDC112	0	3.61758	NPC2	0	1.96304	MAGED2	0	1.62191
SOX17	0	8.60773	HINT1	0	2.11898	HMOX1	0	5.52471	GMDS	0	3.8653
FLT1	0	8.43226	NDUFB8-1	0	2.42823	FTH1	0	1.01786	COL6A2	0	4.58208
FCGRT	0	3.49147	KIF3A	0	3.04198	CTSD	0	1.95674	GGT5	0	6.24916
LAPTM4A	0	2.446	MAPT	0	3.61907	PFN1	0	1.30434	PRKAR1A	0	1.91169
CLEC3B	0	8.097	EIF4A1	0	2.1087	GRN	0	2.19597	FKBP1A	0	1.57847
CD93	0	8.19589	PEBP1	0	2.1256	HLA-B	0	2.32106	SLC20A2	0	3.9496
ABLIM1	0	4.51837	MORF4L1	0	1.98871	CNPY3	0	2.27703	TMEM109	0	3.56664
MYCT1	0	8.75442	DDAH2	0	2.53182	MAF	0	4.00436	EPS8	0	2.49852
S100A16	0	2.7323	ASAP1	0	4.52512	COTL1	0	1.64289	LAPTM4A	0	1.57855
KLF6	0	3.19737	KLC1	0	2.9686	HAVCR2	0	6.64361	CD63	0	1.40916
TM4SF1	0	6.682	MATR3	0	2.45584	ADAP2	0	5.46402	RASL12	0	6.00956
PVRL2	0	3.44095	MAP6	0	4.1989	LTC4S	0	6.29409	PLOD1	0	3.91115
POMP	0	2.19484	NACA	0	2.203	GMFG	0	4.14661	TIMP1	0	2.24203
EMCN	0	6.94824	WHSC1L1	0	2.69374	SLC16A3	0	4.31323	TMSB4X	0	1.21871
LXN	0	6.52417	GRB2	0	2.87562	CPVL	0	4.9555	RHOB	0	2.00087
CYR61	0	4.19327	CXADR	0	2.64102	RHOG	0	2.57259	GJC1	0	3.9452
CAV2	0	6.23435	CCNI	0	2.24932	NEAT1	0	2.38115	PAG1	0	2.70648
ECM1	0	6.87438	RPL6	0	2.0489	GYPC	0	2.88556	MYL12B	0	1.5116
DUSP6	0	4.11245	COX7C	0	1.82991	GAL3ST4	0	4.78808	FAM162B	0	6.40721
KIAA1462	0	6.03513	STMN4	0	2.69516	SERPINF1	0	4.54737	AKAP12	0	2.14453
ADM	0	6.33733	TUBB3-1	0	3.5964	ENTPD1	0	3.98147	PGF	0	4.55961
MT2A	0	2.61685	TERF2IP	0	2.39579	FAM49B	0	1.81885	F2R	0	2.48818
JUN	0	2.59549	RPL18	0	2.04586	NAA20	0	1.90113	MEG3	0	1.75616
PALMD	0	6.1261	EIF4A2	0	1.99493	GLRX	0	2.87121	PPP1R12A	0	2.00168
CYBA	0	2.91464	AKAP12	0	3.25567	ZFP36	0	2.95887	HES1	0	2.13165
SGK1	0	3.57036	ZNF428	0	2.02463	RNASE6	0	6.81105	KLF6	0	2.12129
ROBO4	0	7.70837	G3BP2	0	3.20589	CYBB	0	6.93532	S1PR3	0	4.85702
APCDD1	0	3.27504	FKBP3	0	2.46238	CXCL16	0	4.93676	COL18A1	0	3.75028
PLA2G16	0	3.21223	AKAP9	0	2.53557	CD83	0	4.53334	SPON2	0	5.91142
IGFBP4	0	4.95747	RPL15	0	1.8114	IRF8	0	6.57585	GPRC5C	0	4.70576
PLK2	0	4.36615	DYNLT1	0	2.29561	PTPRC	0	7.58044	CDH11	0	2.97265
IER2	0	2.76134	RPL7A	0	2.19968	GPR183	0	6.98303	ISG15	0	2.79366
ZFP36	0	4.1119	PAK2	0	2.85523	C3AR1	0	7.3128	SLC12A7	0	5.75804
LSR	0	6.50582	SOX4	0	2.53271	HLA-C	0	1.97528	SEMA5A	0	2.61837
ABCG2	0	5.27076	MEIS2	0	3.47653	TYMP	0	4.5638	EGFL7	0	3.25837
TSC22D3	0	3.01401	MT-CO3	0	2.20279	OAZ1	0	1.04933	FERMT2	0	1.82873
HSPA12B	0	7.53307	EVL	0	3.40453	MKNK1	0	3.53861	SPRY1	0	2.53819
COL4A2	0	4.27369	MAP4	0	3.24876	FCGR1B	0	7.24141	MCAM	0	3.25455
ACVRL1	0	7.73946	DPYSL4	0	3.36431	GLIPR1	0	5.54865	TMEM50A	0	1.46538
MYH9	0	4.64947	COX5A	0	2.1831	PHACTR1	0	5.21477	NR2F2	0	2.13318
TCN2	0	4.59281	ATP5O	0	2.02546	HLA-DPA1	0	6.1315	TMEM173	0	3.94225
SAMM50	0	3.09508	HDAC2	0	2.33733	PLXDC2	0	3.3161	MYL6	0	1.08865
PROCR	0	6.0987	MYL6	0	2.01166	LAT2	0	6.80075	EFEMP2	0	2.3256
FSTL1	0	3.50881	TBCB	0	2.20007	LY96	0	6.61147	PTEN	0	2.64954
NFKBIA	0	3.14426	ATXN7L3B	0	3.16419	LPAR6	0	2.7958	CD9	0	1.57409
GPCPD1	0	3.9541	TOMM20	0	2.68801	PTAFR	0	7.1537	NID1	0	3.58778
FXYD5	0	5.87089	PRMT1	0	2.3909	IER3	0	3.57125	TJP1	0	1.84982
COBLL1	0	6.06126	OCIAD2	0	3.41254	KCTD12	0	3.22267	HSPB1	0	1.51158
SPTBN1	0	2.75854	SLC25A6	0	1.92865	CAPG	0	3.36806	FOSB	0	2.6603
TMEM204	0	6.35601	GNB2L1	0	2.00084	PIH1D1	0	1.72933	CPE	0	1.48472
LY6E	0	3.61703	EIF1	0	1.82202	LIPA	0	2.29089	MYL9	0	4.8435
ARPC1B	0	3.43787	YWHAH	0	2.79947	ADAM28	0	7.54082	PDE8B	0	4.6006
TSC22D1	0	2.13208	BTF3L4	0	2.4983	RB1	0	2.69747	C11orf96	0	3.42892
LPAR6	0	3.54295	ATP5B	0	1.99033	JUNB	0	1.94139	PLS3	0	3.29519
VWF	0	7.93088	COX7A2L	0	2.37936	RAB32	0	3.37994	MFGE8	0	2.0075
PARVB	0	5.46856	PBX3	0	4.12347	SLCO2B1	0	4.52189	TMEM204	0	4.79971
HYAL2	0	3.28643	MT-ATP6	0	2.48046	TPT1	0	0.974694	EBF1	0	2.50888
SERPINB6	0	2.83997	BRK1	0	2.05188	FCGR2A	0	5.62296	GUCY1A2	0	3.19647
GIMAP7	0	8.22215	RPL24	0	1.9023	CCL4	0	5.4273	PELO	0	3.00143
CXorf36	0	8.61303	DAAM1	0	2.83561	ARRB2	0	2.32257	PDLIM1	0	3.80083
GADD45B	0	3.6062	KIFAP3	0	2.99796	ACY3	0	6.38443	ESAM	0	3.56617
IL32	0	7.68325	PHF14	0	2.35178	SELPLG	0	6.63592	LURAP1L	0	3.82512
SERTAD1	0	4.14124	PPIA	0	1.94146	HERPUD1	0	1.95039	EMP3	0	2.46241
DLC1	0	4.48647	SLC25A3	0	2.04404	CLIC1	0	1.40833	2023-09-07	0	1.07873
LAMA4	0	3.42264	CCT8	0	2.38825	GPSM3	0	4.88701	PCOLCE	0	3.33673
LEF1	0	5.7713	CBX5	0	2.51449	CD300A	0	4.89381	JUN	0	1.72909
COX7A1	0	4.53289	ATP5E	0	1.74484	BIN2	0	6.75158	A2M	0	2.45114
FOS	0	2.46906	TUBA1B	0	2.32758	PPT1	0	1.50835	ZIC1	0	1.95251
MTUS1	0	3.03852	PRDX5	0	2.13674	DOCK8	0	6.76802	COL6A1	0	2.08776
FAM43A	0	5.77224	XRCC5	0	2.36928	PLEK	0	6.82738	LAMC1	0	3.61376
CSTB	0	2.15726	NDUFB11	0	1.98563	BTG2	0	2.01588	LAMC3	0	5.89495
ABCB1	0	8.3218	NGFR	0	5.51021	LPAR5	0	7.17051	ENG	0	3.65028
SLCO2B1	0	4.91713	PSMA7	0	2.07833	ZFP36L1	0	1.45976	HCST	0	4.09589
GIMAP4	0	5.16826	COX4I1	0	1.82293	ASAH1	0	1.44311	COBLL1	0	4.31048
S100A11	0	2.81798	RPL11	0	1.77765	RHOB	0	1.6626	SLC6A1	0	2.58239
MYL6	0	1.67015	CSRP2	0	3.97842	MYL12A	0	1.29919	TSC22D3	0	1.86936
TPM4	0	2.67959	EID1	0	1.87378	CH25H	0	5.78901	ANGPTL4	0	3.95726
SLC38A2	0	3.37023	CDKN1C	0	3.84521	HCK	0	6.87504	PLTP	0	1.61239
NOTCH4	0	4.47743	CHD4	0	2.84876	EEF1B2	0	0.949677	FOXF2	0	5.14377
SPOCK2	0	2.79775	PTMS	0	3.1593	OSTF1	0	3.16164	VASP	0	2.85993
ETS1	0	5.79469	RPL9	0	1.93124	TBXAS1	0	5.44413	GUCY1B3	0	3.67438
IFI16	0	3.35043	RBX1	0	2.0435	POLD4	0	2.1582	VCL	0	2.87252
EFNA1	0	5.03065	RPS13	0	1.75955	EVL	0	1.60655	ZFP36L1	0	1.38892
PFN1	0	1.93535	CALM3	0	2.00339	RAP1A	0	1.40747	LAMA4	0	2.35151
NR4A1	0	4.21171	MT-ND1	0	2.25228	SUSD3	0	6.63771	2023-09-04	0	1.96839
CGNL1	0	6.31664	ATP5G3	0	2.02323	ARPC2	0	1.00441	C16orf80	0	1.56171
ITGB1	0	2.28781	RPL28	0	1.80761	FAM105A	0	2.05757	CD300A	0	4.13737
RHOA	0	1.9196	GAPDH	0	1.71836	IGF1	0	5.49885	LBH	0	2.546
CDC37	0	2.33191	NDUFS5	0	1.92434	PPP1R15A	0	2.16202	AP2S1	0	1.24192
GPR116	0	7.41367	DCTN3	0	2.26257	HCST	0	4.47231	ALDOA	0	1.05584
WWTR1	0	4.2999	SET	0	2.33652	ABCG2	0	3.89946	ILK	0	1.7979
FLI1	0	6.07205	PIK3R3	0	3.54755	CSF3R	0	7.27255	ZEB1	0	1.69572
SOX18	0	8.45342	ATP5J	0	1.85666	CTSH	0	3.92464	CSPG4	0	4.40992
RPS28	0	1.64263	AASDHPPT	0	2.71057	HLA-DMB	0	6.79785	RPS7	0	0.873081
MT1X	0	2.98275	MYL6B	0	2.42245	HCLS1	0	6.54767	SERF2	0	0.901478
ARHGAP18	0	4.94663	YWHAQ	0	1.82811	SLC7A7	0	5.87565	ECE1	0	4.05411
HERPUD1	0	2.55456	PDLIM1	0	6.54201	HLA-DRB1	0	5.7002	RBMS1	0	2.65436
PON2	0	1.94121	EEF1A1	0	1.71454	STXBP2	0	5.76016	RCSD1	0	4.00505
SLCO2A1	0	8.1933	STRAP	0	2.18622	MGST2	0	2.19956	SLC12A2	0	1.827
NAMPT	0	3.85541	MEIS3	0	4.48206	GIMAP4	0	4.22216	ARPC2	0	1.11278
SDCBP	0	1.90846	HMGB1	0	1.93865	CD84	0	7.33457	AXL	0	2.77023
UACA	0	3.50989	RPL3	0	1.73947	LIMS1	0	1.84688	IGF2	0	4.09548
PDXK	0	3.60843	LPPR3	0	4.963	HTRA1	0	1.83276	TAX1BP3	0	1.97854
PPFIBP1	0	3.65425	RPL5	0	1.93293	NFKBIA	0	2.33156	PDLIM2	0	2.24964
GNAI2	0	2.51457	FAM115A	0	2.98183	UBA52	0	0.73061	C12orf57	0	1.14605
HHEX	0	5.55607	FAM57B	0	4.14003	KLF2	0	3.67292	APOE	0	1.32028
TMEM109	0	3.68495	2023-09-06	0	3.45979	ATP6V1F	0	1.01556	EVA1B	0	3.41657
CYYR1	0	4.26809	RPL14	0	1.89256	LCP1	0	6.2057	SPATS2L	0	1.7128
ETS2	0	4.17347	VDAC3	0	2.32874	SGK1	0	2.21392	PLCE1	0	3.27297
MMP28	0	3.46585	DDX5	0	1.88402	MYO1F	0	4.57548	KCNE4	0	3.78995
DPEP1	0	7.65266	RPS8	0	1.74959	ABI3	0	5.32496	CD151	0	1.56341
TBX3	0	6.1328	TXN	0	2.1075	RGS19	0	3.33429	LIMS1	0	1.90117
PDLIM2	0	3.09552	CLTA	0	2.06435	FOSB	0	2.05592	FOS	0	1.55
MEF2C	0	3.09617	HNRNPDL	0	1.83286	KLF6	0	1.89939	CA4	0	5.36151
NOSTRIN	0	6.38127	KDM5B	0	3.11362	CEBPB	0	3.70214	CSRP2	0	1.60732
IL3RA	0	5.87341	UQCRH	0	1.92477	CRYBB1	0	6.40611	MYH9	0	3.13438
SMTN	0	4.37435	CCT6A	0	2.27092	NR4A2	0	4.36087	SMOC2	0	5.65166
MGAT1	0	3.6285	MEIS1	0	3.38764	PDK4	0	4.13715	CRIP2	0	1.39699
GMFG	0	4.23401	PSMD8	0	2.15797	IL1B	0	6.52621	CHST2	0	3.88196
ANKRD37	0	4.22015	MT-CO2	0	1.95253	MOB1A	0	2.05788	ACTN4	0	1.83364
HLA-C	0	2.59164	TKT	0	2.44178	DNASE2	0	2.14383	OAZ2	0	1.2034
TACC1	0	3.08593	EIF3K	0	2.10872	MS4A7	0	7.15323	MFI2	0	5.85674
TMEM173	0	4.59621	MAPK6	0	3.05381	TMEM173	0	3.58163	APOLD1	0	3.0715
KANK3	0	7.36418	NDUFA4	0	1.60854	CTSZ	0	3.23866	HTRA3	0	6.35508
GPX1	0	1.86672	SLC18A3	0	8.53646	ACTB	0	0.651607	ANXA6	0	1.60188
FOXQ1	0	7.79251	L1CAM	0	5.16212	IL13RA1	0	4.40067	FAM20A	0	6.17716
LYL1	0	5.01784	ARHGAP36	0	8.50348	SIGLEC10	0	7.07006	COLEC12	0	4.18987
CALD1	0	2.28273	RNF5	0	2.48167	PLD3	0	1.09797	BSG	0	0.916573
CFLAR	0	3.28872	RPS9	0	1.72551	CD69	0	6.70832	NBL1	0	2.78865
S100A13	0	2.16158	MT-CYB	0	2.0729	AP1B1	0	2.46414	RFTN1	0	4.39702
CA2	0	3.28472	NR2F1	0	3.52097	TM6SF1	0	5.48313	P4HB	0	1.24124
BHLHE40	0	5.39954	PKIA	0	3.41383	YWHAH	0	0.988135	DYNLT3	0	2.73907
HSPB1	0	1.92116	EIF5	0	2.25979	CEBPD	0	3.21507	EMCN	0	4.26944
HSPG2	0	4.93631	CCDC23	0	2.77691	SH3BGRL3	0	0.945914	TACC1	0	2.01804
RGS3	0	3.3588	FTL	0	2.03633	SYNGR2	0	2.58284	SSR3	0	1.33801
UNC5B	0	4.79803	FKBP1B	0	4.09863	CHCHD10	0	1.29925	GRM3	0	2.48792
MYLK2	0	7.86424	RPS23	0	1.73835	RGS2	0	2.10707	SMTN	0	3.1538
FAM213A	0	1.89215	RBM3	0	2.25381	CD14	0	6.27205	ETS1	0	4.09886
SPINK8	0	8.67072	PCBP4	0	2.71408	EIF1	0	0.646284	PPP1R15A	0	1.82575
MCL1	0	2.42495	FAM89B	0	4.03382	P2RY12	0	6.44804	RBPMS	0	4.11705
ABHD17A	0	2.97303	RPS11	0	1.88674	BST2	0	3.16943	CD164	0	1.4466
APLNR	0	5.01347	RAB3A	0	3.47526	CYFIP1	0	2.13792	GUCY1A3	0	3.39959
IFNAR2	0	3.622	SMARCA4	0	2.40161	SERPINB1	0	3.35158	SIGIRR	0	2.27588
SAT1	0	2.02747	HSBP1	0	1.79324	CHCHD7	0	1.81367	GMFG	0	2.90343
CLIC4	0	2.73493	VDAC1	0	2.13772	CD36	0	3.91576	CHCHD10	0	1.45223
HBEGF	0	4.56193	MZT2B	0	2.19469	SOCS6	0	2.6028	UNC5B	0	3.17152
RASGRP3	0	3.64431	EDF1	0	1.79204	EVI2A	0	1.30746	ITM2B	0	0.783041
PELO	0	3.62784	RPSA	0	1.8245	GPN3	0	1.90239	PPP1R14A	0	1.61712
HAPLN3	0	4.84096	CIRBP	0	1.61785	CCL3L1	0	7.39835	SLC9A3R1	0	1.88045
ZFP36L1	0	2.112	C19orf43	0	1.9607	RHBDF2	0	5.89469	ACTN1	0	2.88452
AFAP1L1	0	6.43426	GNG3	0	2.85627	CD86	0	7.00231	SLC6A13	0	5.47881
C10orf10	0	5.63946	RPS4X	0	1.68244	NPL	0	3.96115	TBXA2R	0	5.99092
MPP1	0	4.18215	TCEAL7	0	2.94479	LYL1	0	3.8094	NOSTRIN	0	4.58313
MT1E	0	2.48672	HNRNPA1	0	1.74123	SERPINA1	0	6.58614	EPAS1	0	3.13767
MSN	0	2.69036	ATP2B1	0	2.81193	GADD45B	0	2.05923	SNRK	0	2.79084
MMD	0	2.55004	C9orf16	0	2.31368	LGALS9	0	4.90994	ANXA2	0	1.77693
CD151	0	2.25229	ARPC5	0	2.27125	GNG7	0	1.48435	HLA-E	0	1.52817
MGST3	0	1.71913	C12orf57	0	2.28567	TMEM119	0	5.18781	KDELR2	0	1.19541
C10orf54	0	3.32297	VPS28	0	2.05876	ANXA11	0	3.09998	JAK1	0	1.61278
SYNGR2	0	3.69848	KIF5A	0	4.17011	RPS20	0	0.612109	TLN1	0	2.00929
SLC39A8	0	5.50595	MYL12B	0	2.12206	CAP1	0	0.988993	TPT1	0	0.816217
CALM1	0	1.54013	ARL4C	0	3.77439	PLA2G7	0	5.80084	DUSP1	0	1.43176
PTPRB	0	8.24703	RPS26	0	1.9649	NBL1	0	2.60151	COL5A2	0	2.76895
MYO1B	0	3.77328	DYNC1I2	0	1.92296	MIR142	0	7.44585	RAP1B	0	1.16042
UTRN	0	3.53323	DTD1	0	2.59827	TMEM52B	0	6.71967	RASGRP2	0	3.61025
DSTN	0	1.49108	FIBP	0	2.51027	P2RX4	0	2.98761	HEYL	0	4.5346
PRKCH	0	7.85229	YWHAE	0	1.59527	EVI2B	0	4.99757	LAMA2	0	4.9091
C10orf118	0	3.14249	PFDN5	0	1.69424	SORL1	0	2.78486	KANK2	0	2.94548
MGLL	0	3.02458	SERINC1	0	2.32961	MFSD1	0	2.17427	P2RY14	0	7.05562
TMEM123	0	1.89567	RPL8	0	1.63163	NCKAP1L	0	6.69916	C1orf54	0	1.83159
KIF5B	0	1.90631	RPS3A	0	1.69631	CCR1	0	7.50201	RPL13	0	0.631745
TAX1BP3	0	2.61086	CSNK1E	0	2.77677	TAGAP	0	6.86504	PARVA	0	2.92762
C4orf3	0	1.69187	MAPRE2	0	3.4677	DAB2	0	2.66792	C4orf3	0	0.922319
MOB2	0	3.03309	GTF2I	0	2.28237	PPP1R18	0	1.97775	VAMP8	0	2.73391
SNX3	0	1.52823	EIF1AX	0	2.08776	ELF1	0	2.19155	GEM	0	4.63099
GIMAP1	0	5.90887	ZC3H13	0	2.55605	C2	0	6.71453	SELM	0	2.16621
GADD45A	0	3.57907	PIN1	0	2.25296	HIST2H2AA3	0	2.55594	FLNA	0	2.25024
EMP1	0	3.81331	AKR1C1	0	4.12387	TLN1	0	1.8428	ADAP2	0	3.23696
SERF2	0	1.44062	RPS3	0	1.69359	ZFP36L2	0	1.11298	MIR143HG	0	6.75976
JAM2	0	2.3023	EEF2	0	1.73523	TLR4	0	5.46806	APP	0	0.885965
RAC1	0	1.58793	OSBPL8	0	2.7608	M6PR	0	1.51124	ANGPT2	0	3.56966
ARL4A	0	2.17678	NUDT3	0	2.53838	SERF2	0	0.590687	ID3	0	0.973083
RAB11A	0	1.84168	RPL13	0	1.58216	CKLF	0	1.24856	NTM	0	1.06057
CD59	0	2.1796	CADM1	0	2.97812	HLA-DMA	0	5.78611	PVRL2	0	1.62633
H2AFJ	0	2.69591	UBE2E3	0	2.15012	LPCAT2	0	3.54448	SYDE1	0	4.11949
THSD1	0	6.05721	UBC	0	1.72832	IL8	0	4.75309	SERPING1	0	2.22506
SLC30A1	0	4.31975	SNX6	0	2.41291	SCPEP1	0	2.22426	MDK	0	0.96586
BST2	0	4.52163	ATP5A1	0	1.76549	LAIR1	0	4.58439	GSTO1	0	1.60211
NOP10	0	1.71579	ACTB	0	1.50849	SCIN	0	6.23161	TNFRSF1A	0	1.73055
VWA1	0	3.74742	UBA52	0	1.60795	CYTH4	0	7.13925	PHLDA1	0	1.39169
COL6A2	0	4.32798	CDK5R1	0	3.74893	RP11-552D4.1	0	6.63094	EMILIN1	0	4.07506
CXCL12	0	4.75273	FAU	0	1.51338	WAS	0	5.85565	FOXP1	0	1.73587
SIGIRR	0	3.13228	RPS24	0	1.58019	DPP7	0	1.20651	LPP	0	2.26292
RAB13	0	2.44969	RPL26	0	1.57695	FOS	0	1.23655	LGALS3BP	0	1.57342
CYB5A	0	2.21734	RPS2	0	1.66077	CCL3L3	0	7.43538	PTGDR2	0	7.16303
CLEC2B	0	7.52256	SEMA3C	0	5.65526	HLA-DPB1	0	3.73425	TSPAN4	0	2.37725
PDGFB	0	6.53121	DPYSL5	0	3.42076	RPLP1	0	0.501365	TAGLN	0	4.87246
TPM3	0	2.05449	DACH1	0	4.06349	TGFB1	0	3.2994	ARHGEF17	0	3.20604
BCAM	0	3.88009	KHDRBS1	0	2.35586	BLNK	0	7.15108	EIF3K	0	0.817442
UBC	0	1.44342	EPB41	0	3.74993	CASP1	0	6.27505	CRTAP	0	2.39149
LAMC1	0	4.16158	RPS5	0	1.62345	MAFB	0	2.47173	WBP5	0	0.952827
GATA2	0	6.6842	PAFAH1B1	0	2.64161	PARVG	0	6.43912	AP3S1	0	1.175
FOXF2	0	5.93111	RPL18A	0	1.60248	MGAT4A	0	2.55616	LAMB2	0	2.8628
STRA6	0	5.9602	SYT4	0	4.81621	XBP1	0	1.33687	KLHDC8B	0	2.10376
OCIAD2	0	2.37972	ATP6V0B	0	1.90541	PABPC1	0	0.656354	IER2	0	1.18524
GALNT18	0	5.41913	ACAT2	0	2.60071	SH3KBP1	0	1.70036	PPIB	0	0.775528
LIMS2	0	4.31575	TMSB15B	0	2.93503	HSD17B11	0	1.4153	CYR61	0	2.11926
HEG1	0	4.31886	PSMB5	0	1.88654	RPL37	0	0.518074	EGR1	0	1.3228
RRAS	0	5.38692	AP2M1	0	1.83498	RCSD1	0	3.46252	CTGF	0	2.80572
ATOX1	0	1.70799	DNAJB6	0	1.90214	RAB20	0	4.98067	CMTM3	0	1.76104
TIMP1	0	2.51972	PCMT1	0	2.05893	LYN	0	4.39848	CYTH3	0	3.51568
TSPAN14	0	2.88098	SSBP3	0	3.33927	B3GNT5	0	2.48228	TENC1	0	1.93802
CD82	0	2.85316	DYNC1LI1	0	2.75405	NCF4	0	6.53337	TBX2	0	6.25819
RPS23	0	1.34025	DDX24	0	1.96355	PSAP	0	0.633818	LRRC32	0	6.39154
DOCK9	0	4.11362	UQCRB	0	1.59917	SCAMP2	0	1.2857	FARP1	0	1.87285
BCAP31	0	1.8889	ATP1A3	0	3.27522	CDKN1A	0	3.52035	MT-CO3	0	0.53601
RPS6KA2	0	3.99994	PBRM1	0	3.02311	AP005530.2	0	6.69975	DMD	0	2.72021
CMTM8	0	4.57269	RPS12	0	1.63404	HHEX	0	3.6939	PDLIM7	0	1.75466
SCARB1	0	3.43711	NCS1	0	4.68877	PRR13	0	1.39141	IFITM1	0	5.29545
FOXP1	0	2.72276	CCT5	0	2.23012	CD164	0	1.03629	GADD45GIP1	0	0.860574
MECOM	0	5.81217	SMDT1	0	2.02502	GPX4	0	0.577566	FOXC1	0	3.4658
GRN	0	2.16078	COX7A2	0	1.50937	AOAH	0	6.43469	PALD1	0	3.51608
RAP1B	0	1.80554	ATP5L	0	1.56737	SP100	0	3.88806	ADORA2B	0	4.80929
PPIC	0	3.53132	KIF21A	0	2.41371	C5AR1	0	6.81181	PTK2	0	1.4182
C1orf115	0	7.97609	CNST	0	4.72151	PNRC1	0	0.926586	FILIP1L	0	4.38165
RASIP1	0	6.1076	HNRNPR	0	1.96732	PTPN6	0	5.35332	PDZD2	0	3.83765
MT1F	0	2.70003	JUND	0	3.02172	ADRB2	0	4.24778	RRAS	0	3.74989
USP53	0	4.63147	PCSK1N	0	2.50204	RP11-597D13.8	0	6.79193	SDCBP	0	0.854297
ADCY4	0	7.70895	MEX3A	0	3.00683	C1orf162	0	5.48862	COX8A	0	0.706368
TJP1	0	2.18767	ODF2L	0	2.99452	SAMHD1	0	2.70316	SH2D3C	0	3.67053
SEC14L1	0	2.69721	RPAIN	0	2.11577	TLR10	0	6.67738	TMEM165	0	1.26187
TSPAN4	0	3.35721	RPL37	0	1.6615	MIR24-2	0	3.6096	EHD2	0	4.73043
ESYT2	0	4.90368	TMSB4X	0	1.73004	TNFRSF1B	0	4.37089	SLC25A6	0	0.647576
POLR2L	0	1.53152	MEAF6	0	2.2618	TNFRSF1A	0	1.34715	PHACTR2	0	2.29758
GNG5	0	1.58517	RPL23	0	1.72865	DNAJB1	0	1.28581	PTN	0	0.827949
SEPP1	0	2.14369	GDI1	0	1.9823	IL6R	0	6.59626	SERPINB6	0	1.28014
PLS3	0	3.40376	UBE2S	0	3.13733	GAS6	0	2.10607	PDE5A	0	4.53006
PLXND1	0	5.4985	UBE2M	0	3.88364	PLSCR1	0	2.0731	SH3KBP1	0	1.84647
NEAT1	0	2.32528	MAP2K2	0	3.57743	NOP10	0	0.692482	WLS	0	1.344
BMPR2	0	2.62818	BRI3	0	3.46579	NR4A1	0	2.28685	CYSTM1	0	2.03474
TUBB6	0	3.1209	RPL30	0	1.6033	NUDT14	0	2.09376	LZTS1	0	3.822
TGFBR2	0	5.14184	MYCBP2	0	2.75502	APOC2	0	7.22551	PKIG	0	1.51771
MAGED2	0	1.55924	RPL19	0	1.51106	IPCEF1	0	5.31674	CALU	0	1.15404
FHL3	0	4.49612	ZCCHC11	0	2.76571	CXorf21	0	7.51349	CXXC5	0	1.03978
BGN	0	3.9651	PTGES3	0	1.77618	AKR1B1	0	0.879269	CDC42EP1	0	1.72155
LUZP1	0	2.83971	BOD1L1	0	3.16062	MERTK	0	3.8314	IGFBP4	0	2.61539
WASF2	0	2.03434	RAB11A	0	2.16861	NFKBID	0	5.00051	RBMS3	0	2.56492
PTMA	0	1.26296	SMARCA5	0	2.48379	GLUL	0	0.622439	QPRT	0	1.36441
THBD	0	7.25771	SERBP1	0	1.80167	NAGA	0	2.7638	TPM1	0	1.1783
GUK1	0	1.48802	SEPW1	0	1.79742	RNF130	0	0.997345	GAPDH	0	0.582951
PPP1R15A	0	2.46542	FTH1	0	1.37657	IFITM2	0	1.64513	ATP5G3	0	0.695783
SMCO4	0	3.47531	DYNC1LI2	0	2.36455	PDPN	0	1.42694	ARL6IP4	0	0.929565
DEGS2	0	8.36044	GNB1	0	2.65226	TWF2	0	1.53817	BLCAP	0	1.21618
PCDH12	0	7.57296	C14orf166	0	1.99266	IER2	0	1.02332	TLE1	0	1.60951
INSR	0	2.85984	SBK1	0	3.74437	TNFAIP8L2	0	6.61683	PLAT	0	1.65293
MMRN2	0	7.09309	ARPC1A	0	2.38908	SERPINB6	0	1.01013	ZFP36	0	1.84167
C12orf75	0	2.72511	2023-03-06	0	2.37224	LAP3	0	1.29227	MTUS1	0	1.48823
ST3GAL1	0	4.39855	RPL10A	0	1.56301	LINC00936	0	2.15316	STOM	0	1.74643
NUDT14	0	3.387	MT-CO1	0	1.52584	HEXB	0	1.78579	MGP	0	4.215
RCSD1	0	4.55004	HSPA8	0	1.62599	TMIGD2	0	6.5218	ARHGEF12	0	1.83702
TMEM50A	0	1.67985	TSPAN13	0	2.53139	CLEC7A	0	7.23271	IFI16	0	1.77141
MAP4K2	0	5.44064	MT-ND5	0	1.92452	CTSL	0	1.20076	SNHG18	0	2.67194
PFKL	0	2.16328	TXNL1	0	2.11624	SIRPA	0	2.6571	TNFRSF21	0	1.27848
PCBD1	0	2.0442	CCT7	0	2.02068	MCL1	0	1.1629	TPI1	0	0.639772
ERG	0	7.50901	TCP1	0	2.09367	HPSE	0	6.8452	CD40	0	4.07771
YES1	0	2.67493	PPP1R14B	0	3.4262	SERP1	0	0.647874	GSN	0	1.01496
RBM17	0	1.7454	VAMP2	0	1.77391	RPL39	0	0.438399	EPB41L1	0	2.39671
MLLT4	0	2.57382	DBN1	0	2.34246	HSPA1B	0	0.959419	RSU1	0	1.49944
SLC1A4	0	3.1007	HDGFRP3	0	2.88593	MILR1	0	6.80288	RAB13	0	1.36312
ELK3	0	3.99711	LCOR	0	3.45662	FAM212A	0	3.41207	CALR	0	0.729495
FOXC1	0	4.79117	SKP1	0	1.4474	RAC1	0	0.552241	MGMT	0	1.42916
S1PR1	0	3.17463	TSC22D1	0	1.85202	IFNGR2	0	1.49894	LDHA	0	0.802104
ECE1	0	4.47545	ALKBH7	0	2.1861	BID	0	1.25928	CRIP1	0	4.3376
HLA-A	0	1.74182	ATP6V1F	0	1.94874	SYK	0	6.76022	VSTM4	0	3.13803
FOSB	0	2.78967	RAB2A	0	1.7926	ST6GAL1	0	2.93322	MDFI	0	0.903393
CHST12	0	2.60958	ZNF292	0	2.54926	RPS29	0	0.42272	PNRC1	0	0.949376
SLC5A6	0	3.84931	ACOT7	0	2.97359	LINC01094	0	3.65028	WDR1	0	1.31905
NRP1	0	3.46251	PPM1G	0	2.27735	REL	0	2.13757	DCTD	0	1.91385
CTNND1	0	2.58692	ZNF738	0	3.18176	CCL2	0	3.34577	PDIA3	0	0.771718
CD27	0	7.91625	SRSF3	0	1.79518	CMTM6	0	0.952105	CEBPB	0	2.66415
OSTF1	0	3.31797	GDI2	0	1.96948	RPS28	0	0.417157	MT-CO1	0	0.51376
NID1	0	3.62007	RAN	0	1.68231	SMAP2	0	2.01138	IFIT3	0	3.1632
GJA4	0	7.33862	MGST3	0	1.98179	AP000439.1	0	6.55104	MT-CYB	0	0.504113
FSCN1	0	1.73764	H2AFY2	0	2.46844	MEF2A	0	1.65697	PAPSS2	0	4.22295
BLCAP	0	2.02286	DSTN	0	1.71644	RUNX1	0	5.38286	MYADM	0	2.03267
NEDD9	0	3.68945	SMC3	0	2.13889	RPL36AL	0	0.54939	PXDN	0	2.28907
EGR1	0	2.28272	PCDH7	0	2.95769	BLVRB	0	1.53864	RPS16	0	0.549575
RUNDC3B	0	3.84397	ATP5G2	0	1.60679	RPLP2	0	0.411725	HIC1	0	4.64987
LMCD1	0	3.78383	PFDN2	0	1.90912	UNC93B1	0	3.6024	GALNT18	0	3.70449
SYPL1	0	2.00708	HMGB3	0	2.31153	ARID5A	0	2.28066	RAB34	0	1.36354
JAK1	0	2.26058	ATPIF1	0	1.80671	RPL12	0	0.419294	TCEAL7	0	1.18369
PCCA	0	3.60101	DST	0	2.25707	GNB4	0	0.981343	MGST2	0	1.70507
PLLP	0	2.369	OLA1	0	2.51348	GSTO1	0	1.10376	SERTAD1	0	2.10505
CCNL1	0	2.10885	MIAT	0	2.9029	IFI30	0	7.19966	AMOTL1	0	2.77136
ARL6IP4	0	1.70765	EIF3L	0	1.80866	SLC29A1	0	2.74796	SSR2	0	0.68898
RRAGA	0	1.72838	SLC38A1	0	2.93757	CD4	0	4.67247	HSPA1A	0	0.874208
EMP2	0	2.56461	KIF5B	0	2.01769	CSTB	0	0.667941	FJX1	0	1.87536
MEF2A	0	2.93848	PPA1	0	2.05169	MATK	0	4.36185	RHOA	0	0.693451
EVA1B	0	4.06144	ATRX	0	1.98035	PLAUR	0	3.36867	MLTK	0	2.20609
DNAJC1	0	2.34881	H2AFZ	0	1.82623	HSPA6	0	2.54805	PPFIBP1	0	1.8738
KIAA0355	0	2.68631	AKR1C2	0	4.12966	SDCCAG8	0	1.04729	BTG1	0	0.693288
TSPAN5	0	1.83169	ATP1B1	0	2.2699	VDAC1	0	0.589893	SHFM1	0	0.719857
AP3S1	0	1.83758	ANXA2	0	3.95198	CMTM7	0	2.16521	IER3	0	2.10442
IQGAP1	0	3.42429	NDUFB10	0	1.86298	RNF149	0	1.92542	TUBB6	0	1.95539
DDAH2	0	1.47103	ARPC2	0	1.82658	ATF3	0	2.28851	POMP	0	0.650001
TMOD3	0	2.87306	PSMB7	0	1.77828	UBC	0	0.516033	GSTK1	0	1.22469
ARPC2	0	1.45854	CYCS	0	1.81548	TPP1	0	1.56533	ARHGAP15	0	3.5735
LEPROTL1	0	2.03829	ENAH	0	2.4298	SH3BGRL	0	0.618447	NFKBIA	0	1.32754
CTNNB1	0	1.5686	GSK3B	0	2.87343	ARPC5	0	0.611647	HLA-A	0	0.747224
HDAC7	0	3.7573	GPX4	0	1.6615	ARHGAP4	0	4.21808	2023-09-09	0	1.0716
NPDC1	0	1.65325	TMEM35	0	3.24511	OAS1	0	5.07028	SYPL1	0	1.08137
SLC40A1	0	3.51813	KPNA2	0	2.40434	RPL21	0	0.373349	AFAP1L2	0	1.95801
TGM2	0	7.32553	MAZ	0	3.01437	KLF4	0	2.02152	SH3BGRL	0	0.748815
SOCS3	0	4.17167	TOP1	0	2.15986	BTK	0	6.10641	SDHD	0	1.18685
ANGPT2	0	4.88112	SCG3	0	2.02086	SFMBT2	0	3.24059	SLC40A1	0	2.29542
YWHAH	0	1.52551	RPL29	0	1.49729	SPINT2	0	1.43438	SGCE	0	1.23658
PTPRG	0	2.57894	H3F3B	0	1.36533	RHOA	0	0.517989	PARVB	0	3.01724
WDR1	0	2.13245	TCEB2	0	1.49594	PTGS1	0	6.59434	ADAM12	0	3.62386
NR3C1	0	2.20763	NDUFS6	0	1.81233	PMAIP1	0	3.07749	COX4I1	0	0.510499
SEMA3G	0	8.35302	MORF4L2	0	1.74276	PLK3	0	1.86766	PHLDB3	0	4.88945
ARPC3	0	1.37052	CLSTN2	0	5.68953	RPS27	0	0.376715	LIMD2	0	1.28912
NKD2	0	5.33635	RPL4	0	1.492	LHFPL2	0	2.30896	SLC25A5	0	0.673785
UFM1	0	2.12742	NRXN1	0	2.34387	DUSP2	0	5.02808	MZT2A	0	0.933181
SH3BGRL3	0	1.51377	SMARCC1	0	2.82876	EGR1	0	0.974581	HCFC1R1	0	1.25279
FRY	0	3.19654	ACTR2	0	2.59598	EGR2	0	3.6447	DNAJC15	0	0.918049
EIF1	0	1.20333	SAP18	0	1.73894	TUBA1B	0	0.390999	MYO1C	0	3.51701
PTP4A3	0	3.93361	VEZT	0	2.77773	FERMT3	0	5.86017	EPSTI1	0	2.98394
ITGA1	0	4.62204	XRN2	0	2.29456	FUOM	0	2.36504	EIF1	0	0.488738
ANGPTL4	0	4.19773	KMT2E	0	1.98692	KIAA1598	0	1.14937	H2AFJ	0	1.35902
SLC7A8	0	6.22528	RPL35A	0	1.3578	ADPGK	0	1.62658	ACTB	0	0.495797
TCF4	0	1.59807	SPTAN1	0	2.60352	CCDC50	0	0.933628	COX6C	0	0.499451
ANXA3	0	7.12203	RPS14	0	1.37959	SERPINB9	0	3.03785	PMEPA1	0	2.03982
HLA-B	0	2.26236	CARHSP1	0	2.30046	EPSTI1	0	2.86394	PRKG1	0	3.08861
TGFB1	0	4.03581	WDR83OS	0	1.72602	RPL26	0	0.356151	RERGL	0	6.87831
ITIH5	0	4.2176	GSTA4	0	2.0337	IL18	0	6.29836	MINOS1	0	0.705373
LIMS1	0	2.18634	CTXN1	0	3.60663	OTUD1	0	3.2572	ARF1	0	0.715606
TNIP1	0	2.86732	FAM60A	0	2.93468	IL3RA	0	3.381	COLEC11	0	6.18606
CTGF	0	3.55113	RPS18	0	1.359	REEP4	0	2.04618	TIMP3	0	0.848962
VAMP3	0	2.42514	DHX36	0	2.14289	RPL31	0	0.362378	OSTC	0	0.756651
UBE2J1	0	2.15812	RPL32	0	1.31405	CYSLTR1	0	5.04388	AP2M1	0	0.606609
C11orf31	0	1.38323	PRRC2C	0	2.06303	SLA	0	5.18084	ITGA4	0	4.32989
SLC52A2	0	2.52552	CAMLG	0	2.02407	CTSA	0	1.19103	TRIP6	0	1.51632
CYB5R3	0	1.79378	PSMC5	0	1.97591	RIN2	0	1.38314	MYOF	0	5.28137
ALPL	0	4.49153	SSR4	0	1.75373	IKZF1	0	6.71451	ST6GALNAC6	0	2.25711
APP	0	1.27471	LUC7L3	0	1.70895	FXYD5	0	2.98284	ITGB1BP1	0	1.0962
SOX7	0	7.30733	DYNLRB1	0	1.842	SPATS2L	0	0.871522	NUCB1	0	1.0178
ITGA6	0	2.93713	CHCHD2	0	1.50218	LYST	0	2.25298	EBPL	0	1.10577
ENTPD1	0	3.22494	CCT3	0	1.80979	DOK1	0	2.6765	BCHE	0	1.08416
SHISA5	0	2.32398	BPTF	0	2.38323	RILPL2	0	2.84001	COX7B	0	0.591904
SP100	0	4.6392	USMG5	0	1.67684	DRAM2	0	1.18875	ABTB1	0	2.99137
PPARD	0	4.25277	RPL22	0	1.47924	LGALS1	0	0.736942	HEY2	0	1.81699
ADAM15	0	3.1017	SRRM4	0	3.82027	NAGK	0	0.975033	OSTF1	0	2.07088
XAF1	0	5.68834	CSNK1A1	0	1.86429	ZFHX3	0	1.09454	TRPC6	0	6.78691
MZT2A	0	1.74886	NRG1	0	6.05887	IL6ST	0	1.10836	CD59	0	0.971818
CMTM3	0	2.43573	NIPSNAP1	0	2.78851	IL17RA	0	3.78088	QPCT	0	2.27332
TEK	0	8.0418	UBE2B	0	2.30562	SMYD3	0	1.47871	GPR124	0	4.25093
C14orf119	0	2.0723	ACVR2B	0	3.75585	CD33	0	6.83619	RPS18	0	0.412991
RP11-343N15.5	0	2.17813	C4orf48	0	1.96715	RGS16	0	1.1751	SYNM	0	3.7856
CPD	0	2.97595	NT5C3B	0	2.57012	PTPRE	0	1.10597	KLF4	0	2.04698
DNAJC15	0	1.72838	NYAP2	0	6.10581	SNX2	0	0.78682	HDAC1	0	1.49983
DAB2	0	3.21548	NDUFAB1	0	1.86686	INPP5D	0	4.22133	C3orf58	0	2.19892
MAP3K11	0	2.90141	MALAT1	0	1.40527	CEBPA	0	5.91744	SVIL	0	2.19159
VAT1	0	2.36112	NNAT	0	1.90836	STAB1	0	4.6178	LRRC17	0	1.52508
AGRN	0	2.46082	2023-09-03	0	3.38761	ARPC4	0	0.745027	CDC42BPA	0	1.42312
GIMAP6	0	6.47762	FSD1	0	3.18371	PTGER4	0	5.79426	TNFAIP8L1	0	2.86246
AES	0	1.95221	NDUFA5	0	1.78938	FGD2	0	6.47631	RPS28	0	0.431481
ARF6	0	2.60437	UBE2R2	0	2.73472	PLA2G15	0	2.3794	PSME1	0	0.800278
CAPNS1	0	2.36275	CNIH2	0	4.02769	OSM	0	6.96364	INPP4B	0	3.8798
RBP1	0	1.31193	ATP5F1	0	1.76411	OGFRL1	0	2.06677	HLA-C	0	0.928068
DLL4	0	7.10317	PFDN4	0	2.23625	HPRT1	0	1.80627	ANPEP	0	6.19997
PINK1	0	2.83815	LDHB	0	1.48194	SWAP70	0	1.77295	MT-ATP6	0	0.420928
SMAGP	0	5.08027	RPS19	0	1.30693	VASP	0	1.55706	TSC22D1	0	0.623459
RBMS1	0	2.82535	COX7B	0	1.63055	IL10RA	0	5.81867	RPL10	0	0.393279
C9orf16	0	1.40679	YTHDF2	0	2.2539	TNFSF13B	0	5.67997	RFXANK	0	1.05154
ITGA5	0	5.59087	RPLP0	0	1.47474	SLC11A1	0	4.71438	VMP1	0	1.01768
RALB	0	2.68899	TBCA	0	1.70727	DHRS3	0	1.19238	PTH1R	0	4.72912
CETP	0	6.87999	NELL1	0	6.14685	RPS6KA1	0	4.28767	TNS3	0	1.5288
TMEM243	0	2.94593	MT-ND4	0	1.39708	TSC22D3	0	1.03305	EEF1D	0	0.518818
SCARF1	0	6.18177	ATP5C1	0	1.71499	CAPZA1	0	0.723216	COX5B	0	0.494767
NAA10	0	1.64445	MRPS21	0	1.81182	C10orf11	0	3.22452	RHOJ	0	2.46608
PKIG	0	2.17065	SESTD1	0	2.92316	AKR1A1	0	0.665943	LTBR	0	3.25332
SNRPB	0	1.49763	SNAP25	0	2.60274	ARL6IP4	0	0.561222	CAV2	0	3.05308
SNHG8	0	1.69227	SH3BGRL3	0	1.98568	MGAT1	0	1.51681	ECM1	0	3.22005
IL8	0	3.95431	KIF1B	0	2.34824	ATP6V0E1	0	0.46294	TMOD3	0	1.61704
FTL	0	1.08738	GTF2A2	0	1.96262	CITED2	0	1.15882	EMP2	0	1.35709
SRGAP2	0	2.35109	RPS28	0	1.33374	LPXN	0	3.8356	MAP2K1	0	1.38998
MLEC	0	1.68306	RNF7	0	2.07482	B4GALT1	0	3.00692	RGS16	0	1.26544
EBF1	0	2.34672	SRP9	0	1.59872	SLC2A5	0	5.66676	ARHGAP42	0	3.28364
BTG2	0	2.04666	IGBP1	0	2.4645	ETS2	0	1.9003	FKBP10	0	1.37257
GIMAP5	0	5.3298	DCTN2	0	1.96662	IFRD1	0	1.03485	SNRPB	0	0.715294
CA4	0	5.8099	SST	0	5.68322	MYL12B	0	0.426066	MFSD10	0	1.0867
PPP1CA	0	1.53025	COX6B1	0	1.45892	SH3BP1	0	4.111	CA2	0	1.41157
SULT1C4	0	4.24879	SRSF7	0	1.86777	NEK6	0	1.68448	FILIP1	0	2.87604
NUCB1	0	1.74369	ZFAS1	0	1.77082	SRGAP2	0	1.13581	WASF2	0	0.815016
SHFM1	0	1.28614	HMGCR	0	2.75457	SOD2	0	1.52999	MGST3	0	0.59654
MSRB3	0	4.55888	NEDD8	0	1.63694	CD40	0	3.60347	LINGO1	0	1.97928
TMEM50B	0	1.8525	PCBP1	0	1.98227	TRIM38	0	4.26421	FAM212A	0	2.98906
FOXF1	0	7.60468	NEDD4L	0	3.69916	EFHD2	0	1.73175	PPP1CA	0	0.726971
ST6GALNAC1	0	8.60091	PLD3	0	2.02565	ALOX5	0	6.25545	PTPRK	0	2.08156
VIM	0	1.17742	NDUFA12	0	1.87581	PLIN2	0	1.57073	GADD45B	0	1.43009
ARF1	0	1.34255	MARCKSL1	0	1.68016	RNF213	0	1.35009	PRKCB	0	1.84711
CNIH4	0	1.86943	AP1S2	0	2.45716	NMI	0	2.95425	ADA	0	3.30579
KLF10	0	3.41024	APC	0	2.45321	FSCN1	0	0.530388	DNAJB1	0	0.931939
SMARCA2	0	2.77043	KDM1A	0	2.99729	LRMP	0	6.94976	KTN1	0	0.454688
NECAP2	0	2.14699	NDUFB7	0	1.70827	JUN	0	0.643625	TCEAL8	0	0.720142
SORBS3	0	2.95758	SUMO1	0	1.74278	DOCK4	0	1.53416	ZYX	0	1.26647
ARHGDIB	0	2.4602	APP	0	1.91543	SYT6	0	2.11003	SLC43A3	0	2.65506
MINOS1	0	1.33603	GDAP1	0	3.00978	C6orf1	0	0.998366	CACNB4	0	2.34879
RHOJ	0	3.61806	ENY2	0	2.02923	MBD4	0	1.142	UBA2	0	0.852106
GPD1L	0	3.58245	C12orf68	0	2.98177	GRB2	0	0.642381	MGAT1	0	1.72581
RNF19A	0	2.50272	TOP2B	0	2.63856	RPL19	0	0.314962	NR3C1	0	1.08206
SSFA2	0	2.55	ANKRD12	0	2.14349	STX7	0	0.845544	EFHD2	0	2.01576
CERS2	0	2.22976	UBE3A	0	2.35443	POU2F2	0	1.43129	ATP5B	0	0.49988
APRT	0	1.54886	TMEM57	0	3.15723	NUDT3	0	0.577375	MT-CO2	0	0.399201
PTPN12	0	2.5641	NRP2	0	3.95017	NRROS	0	6.1244	NT5DC2	0	1.23705
TNFSF10	0	5.7547	BZW2	0	2.51021	RPL36A	0	0.356701	ADD1	0	1.00209
PLSCR1	0	2.901	MAP4K4	0	2.54944	FAM195A	0	1.69312	ATP5D	0	0.534233
SNRK	0	3.13825	DDX17	0	1.89	SIGLEC8	0	7.10775	ARPC3	0	0.551648
FAM124B	0	8.39766	FAM32A	0	2.16701	MPP1	0	1.93973	SLC9A3R2	0	2.0688
RP11-345J4.5	0	2.04366	DICER1	0	2.94996	DEF6	0	5.19198	RPS27	0	0.398194
STAT3	0	1.91855	AP1S1	0	2.26948	HSPA1A	0	0.658162	TEAD2	0	1.63399
SCML1	0	2.80021	MNX1	0	8.72392	FAM96A	0	0.816493	NECAP2	0	1.20539
TDRP	0	4.1367	RPS16	0	1.43685	CYTL1	0	3.09717	SLC39A1	0	1.10792
KLF3	0	2.30305	ARMCX3	0	2.02416	GNG5	0	0.385788	PSMA7	0	0.47576
KTN1	0	1.20569	TSG101	0	2.258	NANS	0	1.10094	LMO2	0	2.23175
SQSTM1	0	1.87711	COX20	0	2.11167	ARHGAP25	0	5.27446	MT-ND4	0	0.394256
MFNG	0	3.68644	CUTA	0	1.60206	SMCO4	0	1.62492	PMP22	0	0.89255
ARL2	0	1.52178	ARL3	0	1.93976	TLR7	0	7.23001	SPECC1	0	0.930532
ENSA	0	1.61204	C14orf132	0	2.83134	CCNL1	0	0.757325	MMP14	0	2.29284
PXN	0	3.68683	NDUFV2	0	1.89664	C19orf10	0	0.550742	IFI6	0	0.885931
PLIN2	0	2.27131	RPS27A	0	1.27784	SUCNR1	0	7.443	MSN	0	1.14775
NET1	0	3.63413	MAPK8	0	3.0719	RPS24	0	0.294742	SPTBN1	0	0.838184
FKBP9	0	2.85476	NONO	0	1.89479	CORO1B	0	0.8803	VASN	0	3.86367
NQO1	0	4.42727	PJA2	0	2.52253	EGR3	0	4.12906	NDUFA6	0	0.615876
GMDS	0	2.96978	VPS35	0	2.07344	WASF2	0	0.599851	CMTM6	0	0.859331
TRMT112	0	1.30664	MCTS1	0	2.49647	GIMAP1	0	3.24346	EPHX1	0	1.61372
JAG1	0	2.95889	PLEKHJ1	0	2.23289	ARID3A	0	1.65628	RNH1	0	0.757981
AP000459.4	0	8.61518	NPM1	0	1.51125	PLVAP	0	4.782	TBX18	0	5.84786
JUP	0	3.91997	ITGB1	0	2.16915	FRMD4A	0	0.870529	LAMB1	0	2.8834
JUND	0	1.71589	C7orf73	0	2.02386	MTHFD2	0	1.88639	TGFBR2	0	3.04468
GGT5	0	4.98503	SARS	0	2.1071	DOCK2	0	6.27706	TTYH2	0	1.63067
CLTB	0	1.52859	YBX1	0	1.66274	SNCA	0	1.04298	GPSM3	0	2.59467
LMNA	0	2.26704	FZD3	0	2.45109	SIPA1	0	2.51018	CLIC4	0	1.16284
DNPEP	0	2.69468	RBM25	0	1.92014	MINOS1	0	0.458427	H3F3B	0	0.370619
AP1S2	0	1.52551	CBX3	0	1.93708	LCP2	0	4.45908	HSPA2	0	1.25621
NDUFA12	0	1.286	ZC3H15	0	1.91515	RPL28	0	0.309353	DNAJB4	0	1.52551
CDH6	0	2.97476	SRGAP3	0	2.45893	GAA	0	1.38415	ACADVL	0	0.857629
GSDMD	0	3.99575	RPL12	0	1.38524	FMNL1	0	4.31334	CAPZA1	0	0.841746
HLX	0	6.14311	CCDC88A	0	2.15001	FAU	0	0.296552	LEPROT	0	0.678444
MAP1LC3A	0	1.57303	HTATSF1	0	2.2224	PSMB8	0	1.69555	SOCS3	0	2.27562
C19orf10	0	1.40393	NSA2	0	2.30114	VAV1	0	6.70358	RPLP2	0	0.377196
RASSF3	0	5.25306	HNRNPK	0	1.38373	NEU1	0	1.12908	RND3	0	0.92933
ST6GAL1	0	3.82791	COMMD6	0	1.51067	TRIB1	0	1.9776	UNC13C	0	4.2785
CDC42EP1	0	2.2802	MRPL20	0	1.89066	MIS18BP1	0	1.02035	AGPAT2	0	2.45344
HSPA1A	0	1.42845	ARF1	0	1.8058	TPM3	0	0.565077	POLD4	0	1.23059
SIK1	0	4.37917	2023-09-07	0	1.5197	KIAA0226L	0	3.09913	CTD-3193K9.4	2.448980641184e-310	4.51361
COX14	0	1.63579	H1FX	0	2.65332	HLA-A	0	0.443677	GPR116	0	3.62608
ABLIM3	0	5.0209	NDUFS4	0	1.91425	BAG3	0	1.91738	REEP3	6.10242e-308	0.957724
IFI35	0	3.86524	MAP1LC3B	0	1.87141	ICAM1	0	4.21495	DOCK6	1.57564e-307	2.42858
TMEM219	0	1.57352	ANKRD11	0	2.45204	CNDP2	0	0.690716	CHURC1	2.22542e-306	0.690107
SLC26A2	0	3.56278	CFDP1	0	1.92924	SLC9A9	0	1.84339	SORBS3	3.14066e-306	1.72422
CTHRC1	0	2.71706	JAKMIP2	0	2.91343	LYSMD2	0	1.44807	POLR2L	2.27287e-305	0.51241
SHC1	0	3.87574	ZKSCAN1	0	2.22001	SMS	0	0.600478	STOML3	1.49498e-304	6.09062
ARHGDIA	0	1.49244	CTNNA2	0	3.81955	RASAL3	0	6.30626	CCND1	1.12928e-303	0.698434
VASP	0	2.68034	ERP29	0	1.90959	BMP2K	0	1.91512	GRN	1.40488e-301	0.791699
NRP2	0	2.53482	BTF3	0	1.39293	TMC6	0	2.57662	ARPC4	5.30492e-300	0.805253
TLN1	0	2.28853	TNRC6B	0	1.93587	NABP1	0	3.03907	ARHGDIA	2.4697e-298	0.767195
PICALM	0	2.19969	FXR1	0	2.14581	ATP6V1B2	0	0.790691	UBC	3.17504e-298	0.401014
CDH11	0	2.54386	PDAP1	0	1.92854	ARHGAP30	0	6.80471	ADAMTS1	3.05823e-296	3.29089
KRTCAP2	0	1.42995	RPL37A	0	1.22396	CSRNP1	0	1.5316	TRMT112	7.16687e-296	0.546981
C19orf53	0	1.20588	PDCD5	0	1.9886	RPL41	0	0.276539	JAG1	8.65458e-295	1.8206
SERPINE1	0	7.37278	HNRNPD	0	2.20668	KLF3	0	1.02192	CD99	3.41423e-294	0.41547
NID2	0	4.03479	RTF1	0	1.72176	TLR1	0	6.38991	LUM	2.37039e-292	2.12583
FRMD8	0	3.45827	SNRPB2	0	1.69026	TAL1	0	4.3834	RP11-803D5.4	5.35609e-292	6.52919
ACTB	0	0.923037	ZNF503	0	2.88981	ETV5	0	1.22275	MSRB3	6.95297e-292	2.99665
PTBP1	0	1.8383	MARCKS	0	1.73412	MSN	0	0.831136	IRF1	6.52606e-290	2.28668
TRAM1	0	1.67538	SCN3A	0	3.53861	RENBP	0	2.37968	HSP90B1	1.82749e-289	0.525299
TPT1	0	1.07252	SRRM2	0	1.96113	RPS10	0	0.315727	PRSS23	2.56682e-289	1.69123
TGFB1I1	0	3.0893	SLC25A4	0	2.11196	RAC2	0	5.9598	CNN3	1.16931e-288	0.46802
CREM	0	2.08832	NRP1	0	4.47573	RP11-145M9.4	0	1.36076	SPARCL1	1.37016e-287	0.159548
MYO10	0	1.57888	PSMB1	0	1.64909	ITGAM	0	7.03033	IKBIP	1.67678e-287	1.78296
ARPC5	0	1.2272	ATCAY	0	2.65134	GNA15	0	6.37029	COL1A1	9.85484e-287	2.25912
SESTD1	0	1.86374	RPS4Y1	0	2.39221	RBM47	0	6.6392	NR4A1	1.38607e-286	1.71449
CORO1B	0	1.9364	RABAC1	0	1.6718	NFKBIZ	0	2.47884	RP11-332H18.4	2.4455e-286	5.29804
OST4	0	1.05615	EIF3E	0	1.62876	HMGA1	0	0.416907	PHLDA2	7.7904e-286	5.59104
PAM	0	2.18826	ECHS1	0	1.94898	AKAP13	0	0.920979	STARD13	7.66776e-284	3.07512
COX6C	0	0.945792	CELF3	0	3.95643	RPS16	0	0.276875	CETP	9.49669e-284	4.21836
EVL	0	1.68376	SEC61B	0	1.59741	SASH3	0	6.62516	SLC38A2	1.01388e-283	1.17867
C12orf57	0	1.20637	PARK7	0	1.47477	MYLIP	0	1.40603	ECM2	2.09125e-283	5.58975
KDELR2	0	1.40281	PSMB6	0	1.65343	TFEC	0	7.06937	AEBP1	3.49902e-281	1.80951
CTNNBIP1	0	2.13893	RPS6	0	1.2599	MAPKAPK3	0	1.6594	FBLIM1	7.3519e-281	3.45706
HPCAL1	0	2.16683	MAGED2	0	1.69406	CSF1	0	2.68018	HNMT	8.46602e-280	1.59454
RNF145	0	1.74895	ACTR10	0	2.11207	HSD17B14	0	1.38684	MFAP2	8.29286e-278	1.51437
TTYH2	0	2.60599	CHD3	0	3.22047	FABP3	0	3.20885	TBX3	1.64096e-277	3.08074
ACAT1	0	1.71835	SMARCAD1	0	3.28175	SNX5	0	0.612277	NID2	2.54483e-277	2.6657
MYO6	0	1.68367	RPS7	0	1.38322	ARHGAP24	0	2.93043	CCDC102B	6.02053e-277	2.58056
SMIM10	0	4.03729	PTPRD	0	2.75017	ABI1	0	0.817615	GADD45A	1.25053e-276	1.50757
HBG2	0	1.42209	GNG2	0	2.54553	RNF166	0	1.48368	CYB5R3	9.42686e-274	0.721705
RABAC1	0	1.11353	APLP1	0	1.87884	AC006129.4	0	6.14153	PRDX6	1.21553e-273	0.534755
ZNF503	0	1.7689	COPE	0	1.61496	CD302	0	2.46277	CORO1B	2.16426e-273	1.02233
PSMA7	0	1.06142	IP6K2	0	1.9736	EHD4	0	2.24774	CTD-3179P9.1	9.12099e-273	6.21883
TUSC3	0	1.56771	UBE2V2	0	1.83069	TMBIM4-1	0	0.415426	PTMA	2.06774e-272	0.355031
ARHGEF12	0	2.35387	TRAPPC4	0	2.24466	CD180	0	6.77076	FAM129B	2.24795e-272	3.09699
RPS18	0	0.895862	ONECUT2	0	5.01551	TMEM156	0	5.36373	FKBP7	2.66387e-271	1.84754
CRK	0	1.74607	SQLE	0	2.02002	C20orf27	0	0.73718	GRK5	1.39739e-270	2.7371
ADRM1	0	1.50458	OCIAD1	0	1.65066	HLA-DQB1	0	5.24846	NEAT1	4.58022e-270	0.706323
LINC00152	0	4.21299	SRSF11	0	1.68747	CHMP4A	0	0.610465	MANF	5.47475e-270	0.702386
TSPAN9	0	3.89377	RUFY2	0	2.93635	LIMD2	0	0.757045	C19orf10	1.37031e-269	0.613318
PSME1	0	1.38312	2023-09-11	0	2.06503	GABARAP	0	0.391145	B3GNT2	1.46416e-269	3.16252
ADAM10	0	2.31871	MIDN	0	2.32852	SH2B3	0	2.92516	RPS4X	5.44033e-269	0.340614
BCL6B	0	8.30993	UBXN1	0	1.78881	ABCG1	0	1.92608	PDE8A	9.93558e-269	3.31222
CTNNA1	0	1.43531	MTF2	0	2.50203	BCL2A1	0	6.80592	ESD	3.04459e-268	0.503392
PGK1	0	1.20614	RBMX	0	1.68648	NAIP	0	1.89817	DDR2	2.53954e-265	2.9108
P4HB	0	1.35318	SSBP1	0	1.79268	SH3TC1	0	5.03085	FAM115A	4.70895e-264	0.819746
TPST2	0	3.48241	DYNLL2	0	2.93916	PLEKHO2	0	2.76363	M6PR	1.18041e-263	1.03061
RPL10	0	0.914527	CRIP2	0	2.15102	UBE2F	0	0.805923	UBE2A	1.77491e-262	0.844373
SIPA1	0	3.92997	XPR1	0	3.43667	IL10RB	0	1.47921	MT-ND2	1.45485e-261	0.377628
BTNL9	0	7.3115	RSRC2	0	1.6975	THEMIS2	0	2.09708	CMKLR1	7.01915e-261	4.82786
RYBP	0	2.17374	ISL1	0	6.63482	HMHA1	0	6.20209	MXRA8	4.91519e-260	1.75116
SOS1	0	2.86439	PAFAH1B2	0	2.33038	TMEM144	0	3.00357	TNS1	1.39056e-259	1.89058
FAM89A	0	2.6205	UBE2I	0	1.80899	ITGAX	0	6.90215	WIPI1	4.6663e-259	2.17724
GRAP	0	6.82018	C3orf14	0	2.46244	TGFBR1	0	1.25162	RPL41	8.79306e-258	0.32965
CCND1	0	1.6404	RAB3C	0	3.40747	BRI3	0	0.694073	SLC38A11	3.27799e-255	7.22165
EFNB2	0	3.06109	RPS15A	0	1.25065	WDR1	0	0.675583	CEBPD	1.07566e-254	1.79599
COX5B	0	0.972412	ARMCX1	0	2.62809	HSPB1	0	0.630247	OLFML1	2.61932e-254	4.96698
COMMD2	0	1.58194	SFPQ	0	1.84688	RAB3IL1	0	4.1964	FBLN1	7.99122e-254	0.972208
NDUFAF3	0	1.38421	HNRNPAB	0	2.29088	LILRA2	0	7.18863	SIK1	2.35946e-253	2.81178
ATP5E	0	0.888243	EIF4B	0	2.03746	PALD1	0	2.28375	C1orf86	1.14602e-252	0.728293
BCAP29	0	1.66425	VAT1	0	2.96948	IL16	0	5.76194	PRR5	4.16788e-250	2.61252
PHACTR2	0	2.71238	COTL1	0	2.36443	ARL5A	0	0.433636	CTNNBL1	4.96796e-249	1.03126
CNOT6L	0	2.59005	PCM1	0	2.10308	CREM	0	0.894289	ARID5B	1.51092e-248	1.14075
CD63	0	1.05037	KMT2A	0	2.47208	BCAP31	0	0.452606	TUBB4B	3.04496e-247	0.523618
NREP	0	1.17146	NUCKS1	0	1.54616	GCA	0	1.01959	ENSA	9.69208e-247	0.715904
ARHGEF15	0	8.17396	MAGEF1	0	1.97332	ACTR2	0	0.556498	TM9SF2	1.54789e-246	0.831615
WIPI1	0	3.35838	HNRNPA3	0	1.66118	AXL	0	1.182	ROCK2	9.48971e-245	1.3431
APH1A	0	1.36071	NDUFC2	0	1.46926	RPS18	0	0.227063	DKK1	6.53224e-242	4.40684
GSTP1	0	1.01037	MDH1	0	1.81185	RPL23	0	0.242069	2023-09-10	9.28913e-241	1.10215
TMBIM6	0	1.00442	ARPC3	0	1.61712	TLN2	0	1.11735	LPL	9.70506e-241	2.4683
LPHN2	0	3.13069	TPT1	0	1.53454	STK4	0	1.04752	ATP6V1G1	2.39607e-239	0.411538
HSPA1B	0	1.534	VBP1	0	1.70683	EML4	0	1.10924	AES	2.47306e-239	0.817215
DGKZ	0	3.01149	APEX1	0	1.70498	HBG2	0	0.334659	HSPA1B	2.92907e-239	0.656873
TNFAIP1	0	2.42988	UBE2QL1	0	4.89263	ARHGAP9	0	5.75636	CYCS	8.05896e-238	0.474143
DNAJB1	0	1.65326	NME1	0	1.87239	SLC12A5	0	1.67164	C19orf66	2.07202e-237	2.02289
CNN2	0	2.3516	MTX2	0	2.33205	H2AFJ	0	0.733388	MT-ND1	2.21049e-236	0.351239
SERINC3	0	1.76829	RPL39	0	1.27278	RPL11	0	0.227949	ARL1	3.13439e-235	0.908438
SH2D3C	0	4.08883	NAP1L1	0	1.55168	PRDM1	0	3.70763	ITSN1	5.83762e-234	0.868868
NDUFA8	0	1.31139	EIF3A	0	2.05523	TACC1	0	0.835481	UQCRH	2.36692e-233	0.388904
HBA2	0	1.39027	TPGS2	0	2.30321	TCIRG1	0	3.54093	BID	1.55999e-231	1.13155
AHNAK	0	3.11263	PRRC2B	0	2.67997	S100A4	0	3.17889	TSPAN12	3.92422e-231	1.2777
MCAM	0	2.69269	PSMD7	0	1.86355	RP11-386I14.4	0	3.30143	TMEM74B	6.11783e-231	3.98326
COX4I1	0	0.945403	SMS	0	2.28326	TNFSF10	0	3.27612	RPL8	1.46686e-230	0.315526
AP2S1	0	1.21597	SSB	0	1.66116	CARD9	0	5.33626	NOP10	8.51532e-230	0.484084
GPX4	0	1.01769	POMP	0	1.46616	PRKCD	0	4.55616	ABCA9	3.62268e-229	5.14819
PPA1	0	1.27303	ZMAT2	0	2.13396	LRRC8C	0	2.35285	OST4	2.57703e-228	0.399553
FAM63B	0	1.89998	ARF4	0	1.7644	IDS	0	0.906234	ARHGAP10	2.06224e-227	2.78066
ILK	0	1.67504	STARD3NL	0	2.09738	RP11-536O18.2	0	3.88905	HLA-B	8.46978e-227	0.759718
OCLN	0	4.77582	SUPT16H	0	2.21216	C10orf128	0	5.41625	HBEGF	1.29695e-226	1.92712
AKAP12	0	1.85485	U2SURP	0	1.92482	SP110	0	1.538	CAP1	1.66103e-226	0.57847
UBA52	0	0.908504	CD200	0	2.65704	MPEG1	0	6.89281	TMED2	2.03875e-225	0.507058
ITSN2	0	2.62394	RNF165	0	3.34351	RNF135	0	2.18674	DNAJC12	5.99822e-225	2.21615
CAPN2	0	1.91277	ADH5	0	1.97475	HEXA	0	0.726057	DAD1	1.62581e-222	0.425286
SLC16A3	0	3.03688	PTP4A2	0	2.45619	ABRACL	0	0.911411	SIVA1	1.97168e-222	0.64689
H2AFZ	0	0.994513	AKAP6	0	3.20875	GM2A	0	1.71554	VAMP3	3.21995e-222	1.09705
C1orf63	0	1.42015	ZNF667-AS1	0	2.27122	LRRC25	0	7.19637	AK1	1.16864e-221	0.471315
PKN1	0	2.38896	MPHOSPH8	0	1.97704	GIMAP2	0	3.30462	LASP1	3.52893e-221	1.27223
CAST	0	2.28872	RPL34	0	1.12409	TMBIM1	0	1.8841	ANKRD50	6.98113e-221	1.6669
LSMD1	0	1.22458	SCOC	0	1.81529	TGFBR2	0	2.39448	PTBP1	7.09818e-221	0.870911
TPI1	0	0.954811	C10orf35	0	3.95887	LAMP1	0	0.434411	CSTB	9.43904e-221	0.495304
PEA15	0	1.10959	HNRNPA0	0	1.46944	LRRC39	0	5.84815	PTPN12	3.25435e-220	1.21395
TNFRSF1A	0	1.9069	MRPL41	0	1.85779	NUP214	0	1.41961	CAV1	6.03707e-220	2.13537
ZNF366	0	9.04972	C14orf2	0	1.37894	CPED1	0	2.83874	DYNLRB1	3.01038e-219	0.456274
PHLDA1	0	1.61243	CHGB	0	3.01155	2023-03-01	0	0.869762	ST3GAL5	9.01133e-219	0.730144
SHROOM1	0	4.32322	PNISR	0	1.51216	RPL35	0	0.235643	CTSK	2.36453e-218	3.54756
AP2A2	0	1.82126	PTPLAD1	0	1.76594	RPL27	0	0.252877	ISCA1	3.07156e-218	0.79577
SCP2	0	1.15325	ASXL3	0	3.68416	BAX	0	0.524134	ZIC4	3.42295e-218	1.88138
RASSF1	0	2.63293	UQCR10	0	1.41207	DENND3	0	3.44475	RPLP1	8.4127e-218	0.313428
CCNY	0	2.42773	NHP2L1	0	1.6138	RPS21	0	0.253733	PRDX4	1.00461e-217	0.593522
MTSS1	0	2.05708	SRPK1	0	2.80761	ACTR3	0	0.427822	MRVI1	2.97375e-217	4.57207
GNAS	0	1.0499	MT-ND3	0	1.46205	FGL2	0	4.88075	PEAK1	3.99424e-217	1.89695
GRAMD1A	0	2.01991	PGK1	0	1.72369	PLA2G16	0	0.452504	MYLIP	4.81124e-217	1.5616
SEC61G	0	1.02176	FAM127A	0	1.77023	GSDMD	0	2.07868	GGT1	9.29142e-217	4.05138
GSTO1	0	1.78284	LYPLA1	0	2.5012	TRIM22	0	3.80853	AXIN2	2.71943e-216	2.21796
C2CD4B	0	8.23962	CHD9	0	1.66481	STK17A	0	1.22221	HTR1F	4.83041e-216	7.02078
EMC8	0	1.87293	CSRNP3	0	2.94716	PLCB2	0	3.64527	TINAGL1	7.30272e-215	5.38912
PRKAR1A	0	1.27804	ACSL4	0	4.34505	ST8SIA4	0	1.53695	C1orf63	7.38311e-214	0.624611
MAFF	0	3.5654	RPL13A	0	1.14495	DDIT3	0	0.946461	C19orf70	2.74516e-213	0.578493
PTTG1IP	0	1.20785	KLHL35	0	3.8417	SQRDL	0	3.33763	TMEM55A	2.89044e-213	1.01211
ATP6V0E1	0	1.09957	ACTR3	0	1.95173	IER5	0	1.71255	CTTN	3.12938e-213	0.925968
NPIPB5	0	4.20914	PTBP2	0	2.49873	FES	0	2.90852	OAF	1.70384e-212	2.38013
RBPMS	0	4.09674	TRIM36	0	3.56486	RASSF5	0	4.79849	RNF181	5.58453e-211	0.600762
GAS6	0	2.68029	HSPA4	0	2.50891	TMC8	0	5.91501	ANXA11	1.11985e-210	1.91107
RNF213	0	2.40748	KLF7	0	3.10755	PDXK	0	0.894984	CTDSP1	3.73475e-210	1.37224
GPR124	0	5.30423	CAPRIN1	0	2.13504	RP11-536K7.3	0	5.29729	SCPEP1	5.74857e-210	1.44493
RAPGEF5	0	3.3118	ZNF462	0	2.21932	DBNL	0	0.609746	RPL23A	9.21105e-210	0.307231
RPS6	0	0.848079	ATP5H	0	1.70929	C19orf38	0	5.57867	MT-ND3	9.4832e-210	0.322125
RPL36AL	0	1.04604	HNRNPA2B1	0	1.30385	MS4A4A	0	6.76589	HEXIM1	1.19688e-209	1.18552
LAMB2	0	3.12745	ATXN10	0	1.72455	SLC29A3	0	2.66383	PLSCR1	2.79195e-208	1.55715
GSN	0	1.41514	MLLT4	0	2.92752	NLRP3	0	4.8525	RNASEH2C	3.9141e-208	0.700877
KLHL5	0	1.91412	FDFT1	0	1.86633	RP11-472N13.3	0	3.51007	TMEM88	8.90465e-208	2.23706
IRF1	0	3.48312	ETNK1	0	2.71368	ANXA4	0	1.62218	RNF7	1.42137e-207	0.51652
SOD2	0	2.42323	WSB1	0	1.48418	NCF2	0	6.26465	ECH1	2.82524e-207	0.509352
RPS6KA3	0	3.08864	ATP1B3	0	1.86319	APOBEC3G	0	4.38526	KLF10	6.30654e-207	1.85438
STX3	0	5.53326	PHB2	0	1.97398	TESC	0	1.86754	SRPX	1.25197e-206	3.30273
FLNB	0	3.76771	RBM8A	0	1.66955	TRABD	0	1.11204	MYLK	1.06535e-205	1.06014
YBX3	0	2.63483	ANKRD46	0	2.55619	LAMP2	0	0.566348	PTMS	1.07935e-205	0.375775
WFS1	0	3.36248	HRAS	0	3.03252	C11orf31	0	0.313003	GLRX5	4.47499e-205	0.815465
RPL8	0	0.855994	PEG3	0	2.82013	GSTM4	0	1.16883	HRC	1.20418e-203	4.76577
ALDOA	0	0.959705	TNPO1	0	2.27498	APOBEC3C	0	3.52112	ATP1B3	1.24942e-203	0.518068
EGLN1	0	2.23391	EIF3F	0	1.56204	HIST1H2BK	0	0.974595	RNF152	2.78221e-203	2.58303
MT-ND5	0	0.959246	IDH1	0	1.84763	SLC15A3	0	3.72679	DYRK2	1.11654e-202	1.68708
SLCO1A2	0	3.71081	ZNRF1	0	3.36191	HPS3	0	1.74649	SPRY4	2.15592e-202	3.03656
ARL5A	0	1.25072	ACLY	0	2.69077	FLI1	0	2.36692	PSME2	4.0276e-202	0.727716
DAD1	0	1.02476	LSM7	0	1.54523	PTPN18	0	1.46064	CCDC86	1.21031e-201	2.35433
SKIL	0	1.66901	KLHL24	0	2.83935	PROCR	0	2.05935	BRK1	6.72869e-201	0.378998
UBALD2	0	2.44321	THOC7	0	2.25328	ZNF331	0	1.48485	EIF4EBP2	1.78634e-199	0.985564
CTA-29F11.1	0	2.88325	COX6A1	0	1.2724	SFT2D1	0	0.389005	SYNGR1	2.016e-199	1.83404
FAM129B	0	4.32826	HSPD1	0	1.58292	SPNS3	0	6.49959	MYO6	2.44395e-199	0.745651
HIC1	0	5.45521	ATP5G1	0	1.66484	IRF5	0	6.42917	SUCLG2	3.89166e-199	1.07
CDC42	0	0.993394	CERS6	0	3.45971	LGALS3	0	1.01545	CISD3	1.27253e-197	1.64691
IFI44	0	2.98626	PSMD4	0	1.72405	CSK	0	1.56108	NDUFA1	2.43307e-197	0.401387
MATN3	0	6.74551	RPL27	0	1.21635	TNF	0	6.96241	STAT3	1.74109e-196	0.788791
2023-09-15	0	1.16588	SF3B14	0	1.49856	PSME1	0	0.386355	SP100	4.73398e-196	2.5954
JMJD1C	0	1.61831	KDELR1	0	1.91832	RPS6KA4	0	2.37027	ARHGAP26	1.41725e-195	2.46614
ACVR1	0	3.9472	HNRNPU	0	1.66383	SEC11A	0	0.296162	SLC9A1	1.32946e-194	3.46429
IRF2BP2	0	1.83253	SORBS2	0	2.54365	ATP8B4	0	6.50883	ARF6	1.34188e-194	1.14412
KIAA1671	0	4.80648	MYH10	0	2.39345	GNAI2	0	0.358871	RALB	1.41217e-194	1.27679
MYO1C	0	4.25799	GNAO1	0	2.65949	SYNGR1	0	1.45686	CPQ	5.22364e-194	1.50017
SLC31A1	0	2.88314	STMN3	0	2.15329	XAF1	0	2.93336	TNFAIP1	1.21492e-193	1.29868
NTAN1	0	2.89639	EEF1B2	0	1.53307	RPL27A	0	0.224113	HSPA5	3.48009e-193	0.467008
SPTSSA	0	1.40412	RCN2	0	1.64631	CREBL2	2.9019032310476e-310	1.4946	YBX3	1.08311e-192	1.39425
CARHSP1	0	1.33453	PSMA4	0	1.48684	CCL4L2	4.3827481252787e-310	7.21919	NDUFB7	1.2444e-192	0.403755
RPS7	0	0.900077	PGAM1	0	1.584	MYH9	0	1.23998	NDUFAF4	1.43697e-191	0.981049
MTPN	0	1.46492	UBE2D2	0	1.64209	LILRB1	2.9135e-307	7.13224	ZNF703	2.29421e-191	1.72253
OAZ1	0	0.938027	MTCH2	0	2.09409	EDN1	4.20873e-306	1.67286	BTG2	4.16829e-191	0.811103
RASSF8	0	3.40551	NCL	0	1.54202	ATP5E	1.24482e-305	0.221069	EPB41L2	4.5168e-190	0.413997
ITGB1BP1	0	1.61221	BZW1	0	1.6706	MYADM	7.47912e-305	1.0735	UBE2J1	4.8374e-189	0.864211
SPCS3	0	1.63647	DHPS	0	2.03855	RNASE1	3.96305e-300	1.20596	CD19	1.6248e-188	5.81677
APLN	0	4.3865	NT5DC2	0	2.89087	ANXA5	4.60706e-300	0.29112	FAM114A1	3.29471e-188	1.77991
SLFN5	0	4.87879	OAZ1	0	1.31189	ICA1	4.69976e-300	1.83313	RAPGEF4	3.31555e-188	2.48425
VASH1	0	2.90922	FAM177A1	0	1.99871	SHKBP1	2.23291e-299	0.965514	LIN7A	7.03811e-188	2.032
FLNA	0	2.37364	SF3B1	0	1.81059	RPL22L1	6.83486e-299	0.552662	FKBP5	1.06255e-187	2.9181
IFI44L	0	2.16336	IGDCC3	0	2.89261	RAB7L1	1.49683e-295	2.02845	TUBA1B	3.70155e-186	0.329999
NKD1	0	3.05806	KIF2A	0	2.42862	NAV3	2.56558e-293	1.45004	RPL26	4.29528e-186	0.267214
C19orf66	0	3.10682	PTPN1	0	3.31232	FAH	7.86116e-292	1.28496	KDELR1	1.08693e-185	0.521392
EIF2S2	0	1.14885	NCBP2	0	1.8286	CASP4	4.07748e-291	3.45174	ARL4A	6.47926e-185	0.644902
STX12	0	1.34158	EEF1A2	0	5.45363	VPS29	2.15086e-290	0.365603	SBDS	1.56117e-184	0.470184
PNRC1	0	1.34663	PRKAR2B	0	4.00999	GPR84	2.69068e-286	7.02309	PAWR	2.00222e-182	1.4249
LGALS1	0	1.46312	SCN3B	0	4.03036	GIMAP5	7.0897e-286	2.69829	ATP5L	3.08678e-182	0.312794
ZIC2	0	2.90638	STRBP	0	2.93699	SLC31A2	1.62065e-284	0.866902	CCDC74A	3.87459e-182	2.06451
HOPX	0	0.931811	SPATS2	0	2.3918	GGA2	1.86866e-283	1.1927	TSPAN15	4.39442e-182	1.51348
PRDM1	0	5.11824	WASF1	0	2.27459	SKIL	1.92693e-283	0.530531	RP11-558F24.4	1.25227e-180	4.34913
TUBA1C	0	2.4163	CKB	0	1.66713	IL7R	3.20944e-283	6.71828	TNIP2	1.91526e-180	1.8874
PSME2	0	1.52293	SMAP1	0	2.2309	DAGLB	5.97227e-283	1.88936	SYTL2	2.55957e-180	2.40232
SERPINB9	0	3.67863	PPP1R17	0	5.19421	RPL23A	4.80983e-280	0.210918	NUTF2	1.22509e-179	0.57585
ABCG1	0	3.3253	C1QTNF4	0	2.27837	TSPO	1.54457e-277	0.441926	SULT1C4	3.3393e-179	2.1876
RPS12	0	0.853131	ARID1A	0	2.34564	PABPC4	1.2575e-274	0.699541	ADK	3.36314e-179	0.891692
CHMP3	0	1.53812	RTN3	0	1.32457	RPS3	5.76543e-274	0.184611	LDHB	8.28557e-179	0.331268
WWC2	0	3.1292	DGUOK	0	1.95511	CHST11	2.73909e-271	1.25827	FOXD1	1.62039e-178	3.40907
CDK2AP2	0	1.81758	PSMD2	0	1.80688	HVCN1	3.12607e-271	1.57507	EIF4E2	2.61725e-178	0.80615
RAB5C	0	1.12743	DYNLL1	0	1.33825	LPIN2	4.9095e-271	0.848306	SRD5A3	1.17664e-177	1.79649
WBP5	0	1.11434	ESD	0	1.60382	DUSP23	5.07891e-271	1.07615	MRC2	2.79227e-176	1.64761
IFRD1	0	1.80798	SEC11A	0	1.6757	SIDT1	5.70652e-270	3.85498	TMEM47	5.33506e-176	0.756199
DPM3	0	1.49392	DUSP4	0	3.87025	RNPEP	1.60347e-269	0.9722	LPAR6	1.72524e-175	1.03849
MYADM	0	2.51264	MT-ND6	0	2.83179	DIAPH2	1.55856e-268	1.96076	RPL14	2.45518e-175	0.279058
POLD4	0	1.94472	FLOT1	0	2.09712	SDF2L1	6.48548e-266	0.60157	LEF1	8.21946e-175	2.36875
STXBP1	0	2.26956	TPM3	0	2.06291	RETN	3.796e-263	6.27586	LEPRE1	1.11153e-174	1.8395
TNFRSF14	0	5.59405	KCNQ1OT1	0	2.01585	ADCK2	8.94667e-263	1.49687	GALK1	2.84653e-174	1.26726
SHE	0	8.39604	USP22	0	2.2489	HBG1	1.8071e-262	0.296902	NME4	1.11724e-173	0.534741
RPL27	0	0.837539	SENP7	0	2.90224	ITSN2	1.7495e-260	1.04714	HK1	1.62005e-173	1.09719
ARPC4	0	1.38102	TIMM8B	0	1.55695	EBI3	4.18355e-260	6.79356	ANXA5	9.74503e-173	0.418045
MAST4	0	3.10691	CLASP2	0	2.56027	SLC2A3	2.87341e-259	0.795471	COL21A1	8.20941e-172	3.2386
SNAP23	0	2.01629	RSL24D1	0	1.53525	FAR2	1.16666e-256	2.71126	NFATC4	1.16865e-171	2.97343
CFDP1	0	1.2076	ABRACL	0	3.04485	GLDN	4.89666e-256	5.02853	CNPY3	5.28876e-171	0.728004
MIDN	0	1.61504	BEX4	0	1.44784	OFD1	9.91774e-255	0.632571	RGL2	1.5652e-170	1.03526
UQCRQ	0	0.897588	LINGO1	0	3.68664	RNASE2	1.36484e-253	6.82237	SNX3	6.9405e-170	0.341986
TES	0	3.72567	RUSC1	0	2.87204	PGM2	6.57471e-252	1.10696	SERINC3	9.3548e-170	0.753971
PSMB8	0	2.8871	BAZ2B	0	2.26682	TGOLN2	2.8609e-250	0.655495	PSMB8	3.55144e-169	1.59886
ADAMTSL2	0	5.877	NDUFA11	0	1.38328	STOM	3.72938e-249	0.701023	RPL35A	4.22598e-169	0.254645
ENY2	0	1.18325	SSR2	0	1.47286	MANBA	3.73648e-249	2.35752	MT2A	7.08975e-169	0.272842
HES4	0	1.49267	TDG	0	2.08616	HBA2	1.6303e-248	0.267637	OLFML2B	1.00848e-168	3.00434
ATPIF1	0	0.992339	MFSD10	0	2.39834	NFKBIE	2.42494e-248	1.52022	FKBP2	1.8599e-168	0.417043
CD81	0	1.43758	PPP2R5E	0	2.30875	CTBS	6.32414e-247	1.81905	CPED1	2.21452e-168	2.88557
ARPC5L	0	1.50255	TRIM24	0	2.86572	PAG1	5.98828e-246	0.561565	HERPUD1	5.18351e-168	0.527725
CD99	0	0.968824	SCG5	0	2.08243	PSMB10	3.89037e-245	1.14719	SEC61G	1.42155e-167	0.375344
HBA1	0	1.38102	RSF1	0	1.68811	SLC1A5	9.76059e-244	2.24588	USMG5	2.49144e-167	0.368711
IL6ST	0	1.82531	EFNA5	0	4.58817	RP1-249H1.4	6.79417e-243	7.34826	CCDC23	2.62176e-167	0.576501
CDKN1A	0	3.6599	PHPT1	0	1.49729	GPR65	3.44395e-242	6.87983	SLC8A1	6.89161e-167	1.2935
RNF7	0	1.20976	DNAJC7	0	1.83245	PAK1	4.16165e-242	0.962978	AC131025.8	4.92023e-166	6.50586
ATP5H	0	1.07928	CPNE3	0	2.21655	GTF3A	1.15303e-239	0.388061	FBN1	6.12648e-166	2.88194
PSMB3	0	1.05033	PGRMC1	0	1.60362	ACSM5	1.29703e-238	6.0018	C14orf119	1.66941e-165	0.765844
SLC16A2	0	2.836	FSCN1	0	1.72366	ADCY7	7.88935e-238	3.20261	ZBTB38	2.88201e-165	1.27653
SELM	0	2.15229	ASNS	0	3.61846	MAP3K8	4.29967e-237	2.47233	CAMK2D	2.90723e-165	1.22203
TNFRSF1B	0	4.18073	EIF4EBP1	0	2.56546	RARRES3	7.90247e-237	1.2907	SLC25A3	7.11939e-165	0.319613
GADD45GIP1	0	1.10021	ATL1	0	2.59087	RPS23	8.39107e-237	0.16836	GPX8	1.43283e-164	1.68883
DYNLL1	0	0.835556	OPTN	0	3.3872	ICOSLG	3.63441e-236	2.91789	YWHAZ	1.64982e-163	0.410457
LIMCH1	0	1.56318	ATOX1	0	1.6364	HK2	8.94428e-236	2.40072	ITPRIPL2	4.84481e-163	2.94078
IFNAR1	0	1.83183	GGPS1	0	2.32854	NCF1	5.70146e-235	5.10283	CWC15	6.47345e-163	0.474467
AMOTL1	0	3.17457	PCBP2	0	1.58801	ABCA1	2.22206e-233	1.16863	NDUFB10	3.1306e-162	0.379542
FOSL2	0	5.76879	TRAPPC1	0	1.73463	FMNL3	7.16744e-233	2.3668	2023-09-15	5.21276e-162	0.454298
ECH1	0	1.14997	ABI2	0	1.97274	PCED1B	9.23481e-232	4.78336	COX6B1	2.78403e-161	0.315921
EIF6	0	1.30971	SUGT1	0	1.9743	CYTIP	2.81136e-230	6.10505	ITGA10	8.51864e-161	4.4044
TMBIM4-1	0	1.12814	PPP1R1A	0	3.92627	TMEM243	8.6123e-230	0.968341	ABHD14B	1.04488e-160	2.4511
CHMP2A	0	1.10355	ARID4A	0	1.9808	GPNMB	2.84511e-228	5.4495	LIMA1	2.69141e-160	0.577764
RPL3	0	0.816015	PGD	0	2.35025	SCIMP	2.41254e-227	4.82557	HDDC2	1.46443e-159	0.585123
NES	0	1.43165	IK	0	1.81762	FAM53C	5.65614e-227	0.907387	KLF2	1.97622e-159	1.48743
RPL41	0	0.762769	PPDPF	0	1.49385	CKS2	7.61705e-227	0.398432	MPG	4.77369e-159	0.680499
TBC1D4	0	4.06274	NARF	0	2.24999	CD59	9.97876e-227	0.352386	MPRIP	6.07943e-159	1.1259
TLE1	0	1.87276	SLC39A6	0	1.97668	GNA13	9.91441e-226	1.17051	LRRFIP1	8.69729e-159	0.98746
RPL31	0	0.726716	SNF8	0	1.956	RGS18	3.17764e-225	6.16892	TMEM219	1.71937e-158	0.572082
CDA	0	8.07445	ATP6V1D	0	1.9864	RPS12	3.64989e-225	0.173415	GJA5	5.02246e-158	6.32681
PALD1	0	3.75389	PGLS	0	1.80709	CECR1	4.50528e-225	2.20324	STOML2	4.37483e-156	0.526116
PFDN1	0	1.2221	C11orf58	0	1.43541	TPST2	6.22662e-224	1.44254	CDIPT	5.51448e-156	0.888193
PPP4C	0	1.1691	GNB2	0	1.76005	TRAF3IP3	7.18066e-224	6.19375	PHLDB2	9.43845e-156	2.80987
NAA38	0	1.32895	KLHL23	0	2.2198	COLGALT1	8.90567e-224	1.46967	BCAP29	1.20182e-155	0.672504
AK1	0	1.09479	DLGAP4	0	2.57771	CAPZA2	5.59775e-223	0.262182	CPM	5.23323e-155	1.52069
MESDC1	0	2.97976	MAPK8IP2	0	4.17	TMEM109	2.0408e-221	0.804029	BCAS3	1.26588e-154	1.91098
CD2AP	0	3.47774	MTPN	0	2.03782	EIF4A1	7.26362e-221	0.178169	ATF4	1.81616e-154	0.487104
PRELID1	0	1.14939	HERC1	0	3.11699	CISD3	1.00528e-219	1.10032	EML4	2.33021e-154	1.17074
ZNHIT1	0	1.08223	ARL6IP4	0	1.77854	UBA7	2.19374e-219	3.22816	MYC	5.0951e-153	1.56268
A4GALT	0	6.40961	RSBN1L	0	1.97623	LINC00996	4.1509e-219	6.9585	UFD1L	5.88344e-153	0.731071
SVIP	0	1.74616	THRAP3	0	1.75868	ZC3HAV1	8.70002e-219	1.40966	RPL27	1.06718e-152	0.280628
PLEKHA1	0	1.35879	PSMA3	0	1.81216	LEPREL1	3.3205e-217	3.14458	PDS5B	1.12824e-152	0.765701
MT-CYB	0	0.722817	ZMIZ1	0	2.85538	TNFRSF12A	8.58481e-217	2.049	ARID5A	1.46465e-152	1.60078
HEBP2	0	2.12292	SERP2	0	2.61057	ST3GAL1	5.3037e-214	1.46764	FRMD8	2.05262e-152	1.85297
CCDC50	0	1.59516	C1orf43	0	1.75576	FKBP15	1.70411e-213	1.23774	PFDN5	2.90756e-152	0.279377
NEDD8	0	0.93151	STAU1	0	2.03472	SIGLEC9	1.75343e-213	6.74898	ROCK1	1.20901e-151	0.640678
USHBP1	0	8.07175	TM7SF2	0	1.99316	ARHGEF1	3.53116e-213	1.03562	RERG	6.19263e-150	2.88551
RPL28	0	0.829204	CADPS	0	2.98084	IRF7	1.11831e-212	1.61644	FDX1	9.09483e-150	0.778922
RPS20	0	0.832766	LCMT1	0	2.48487	ELK3	7.53209e-212	1.32953	ITGB5	4.17158e-149	1.482
FEZ2	0	1.25173	RPS10	0	1.22815	SNORD3B-1	1.11107e-211	3.45054	PPP1R18	6.29536e-149	1.09357
LAMB1	0	3.78389	POLR2K	0	1.70834	TBC1D22A	3.36218e-210	1.45499	SH3PXD2A	8.8495e-149	2.10812
UFD1L	0	1.57336	RAP1GDS1	0	2.69538	CARD16	3.47694e-210	6.02033	FKBP9	4.60383e-148	1.36295
ACTN1	0	2.75561	ZNF91	0	2.52304	TNFAIP3	1.17586e-209	3.14124	RHBDL2	1.97131e-147	4.64118
RAB32	0	2.5653	SACS	0	3.25177	FAM129A	1.74371e-209	3.51009	AAMDC	1.04612e-146	0.796836
AAMDC	0	1.7078	GTF3C6	0	1.63673	RPS25	5.29033e-209	0.183034	CYSLTR1	1.10478e-146	3.29896
PDIA3	0	1.02868	NDUFS8	0	1.55694	RIN3	2.23966e-208	3.81006	TMBIM1	1.96584e-146	1.91956
EIF3I	0	1.06962	COMMD7	0	2.0341	RPS19	1.22684e-207	0.175429	RAC1	5.19736e-146	0.329204
COX17	0	1.28385	ISLR2	0	6.90386	ST14	3.72983e-207	7.04192	CAMK1	3.63268e-145	1.22383
BNIP2	0	1.85821	RPL21	0	1.00636	MMP2	8.6306e-206	0.713609	PGK1	5.02778e-143	0.412193
TMED9	0	1.05393	ISCA1	0	2.29324	ERP44	2.59612e-205	0.458837	SMC6	6.24504e-143	1.06618
EIF3K	0	0.998092	DPF1	0	3.03454	TMSB10	1.81505e-204	0.146481	LINC01139	1.5323e-142	4.31968
RCAN1	0	2.34629	ARID4B	0	1.84977	NFATC2	8.27339e-204	4.00591	UBA52	2.62462e-142	0.25554
MT-ND2	0	0.733835	UQCRC2	0	1.63288	RP11-353N4.5	5.02776e-202	7.12603	ZNF580	3.95994e-142	0.644406
MAPK3	0	2.00708	C11orf31	0	1.49516	P2RY6	1.44253e-201	6.09469	LUZP1	1.1157e-141	0.956111
TNFAIP8L1	0	3.49522	NGFRAP1	0	1.16954	KDELR2	2.73561e-201	0.309003	SHC1	1.53981e-141	2.03577
LHFP	0	1.85622	PLEKHO1	0	2.29934	ANKRD44	2.94984e-201	0.999771	SQSTM1	1.54296e-141	0.669341
RPL26	0	0.760918	REEP1	0	3.12847	DLEU7	6.34884e-201	3.47204	TMEM230	2.67674e-141	0.424502
TMEM179B	0	1.42938	CBX1	0	1.56658	MSR1	1.0222e-200	7.09621	DENND2A	3.09029e-141	2.05667
KITLG	0	4.55395	PHF6	0	2.3599	MX1	1.81521e-200	2.41247	C20orf27	8.15082e-140	0.831565
ERICH1	0	1.94531	LINC00657	0	2.06916	RPS6	1.10321e-199	0.168789	CLDN7	1.54498e-139	5.99652
RGS5	0	3.5847	RPLP1	0	1.06763	TBC1D12	1.57103e-199	0.728618	PPFIBP2	3.31361e-139	2.83794
ARRDC1	0	3.12126	HNRNPH1	0	1.59009	ATP6V0B	8.89701e-199	0.203568	SMARCA1	8.42304e-139	0.786606
MYH10	0	1.49205	RAB6A	0	1.92708	MS4A6A	6.30317e-198	6.58106	CTDSP2	3.24921e-138	1.06554
NDUFA4L2	0	3.56644	FADS1	0	1.92729	DNAJA4	1.80695e-197	1.58526	PSEN2	6.94827e-137	2.16584
CDC34	0	2.2838	SNRPD1	0	1.49804	HRH2	2.07372e-197	3.56463	RPL10A	7.2577e-137	0.240214
PREX1	0	1.93704	SMARCE1	0	1.82842	IKBIP	2.09888e-197	0.926985	HVCN1	9.1711e-137	1.83715
ICA1	0	3.4361	SNRPF	0	1.51245	CCRL2	4.74934e-197	4.30514	SZRD1	2.44189e-136	0.873658
SLC6A6	0	4.90929	RUNX1T1	0	2.68465	CTA-29F11.1	9.89947e-197	0.985591	TNKS1BP1	3.13493e-136	2.16036
PET100	0	1.10787	FOXP1	0	4.13189	ADAM9	4.23661e-196	0.634143	CFDP1	3.23624e-136	0.395376
ACADVL	0	1.33321	UXT	0	1.76003	ARF6	4.7339e-196	0.707808	CHMP5	3.88735e-136	0.39124
DACH1	0	2.17933	MLLT3	0	2.99518	GNGT2	5.11083e-196	5.43265	RNF213	4.15389e-136	1.09626
FAM65A	0	3.25418	COX6C	0	1.15179	SLC43A2	2.29007e-195	0.905694	PSMF1	5.90787e-136	0.59536
TUBA1B	0	0.805706	ARL8A	0	2.4824	SP140L	9.59619e-195	4.12228	RPS23	1.46953e-135	0.218434
CD164	0	1.354	CSNK2B	0	1.56608	GSTK1	2.6297e-194	0.430824	CNN2	2.76292e-135	1.12209
GNB2	0	1.15215	SRP72	0	1.90109	ARRDC1	4.17807e-194	1.32985	FRMD6	3.90202e-135	2.47783
EIF3G	0	1.10751	WNK3	0	2.67311	PHF11	3.0114e-193	1.04035	HMG20B	4.00925e-135	0.699506
ATF4	0	1.20909	NAP1L4	0	1.78208	KIAA0247	7.92669e-192	1.5387	RPL39	4.46522e-135	0.250437
NDUFA1	0	0.920522	NHLH2	0	3.62741	MYO9B	1.0367e-191	0.958705	ORAI3	7.17767e-135	1.46055
ZBTB38	0	2.30484	DDT	0	1.75	EMB	4.07678e-190	3.54641	GPCPD1	8.89989e-135	0.977769
DOCK6	0	3.27646	METAP2	0	1.62525	TIAM1	5.88229e-190	1.0778	ARPC1B	2.59028e-134	0.744792
VMP1	0	1.45854	TP53BP1	0	3.022	HBA1	1.805e-188	0.233291	GNL1	4.6992e-134	0.841702
RPS27	0	0.744709	EPC1	0	1.99059	IFI35	2.82261e-188	1.50599	PEAR1	1.43288e-133	4.43208
VCP	0	1.10245	CCDC82	0	2.22593	BATF3	3.35658e-188	4.34273	DAPK3	2.02123e-133	1.09514
MFAP2	0	2.38187	GNAQ	0	2.27418	PSMC4	3.44464e-188	0.360194	RABEP2	2.95635e-133	1.95779
EDF1	0	0.84326	ZNHIT3	0	1.95942	MESDC1	3.13956e-187	1.19272	ATP5H	5.03123e-133	0.380673
CSRP1	0	1.56647	MAPRE1	0	1.77844	WIPF1	8.81244e-186	1.29113	NDUFS5	6.04935e-133	0.296351
JAG2	0	6.05554	PIN4	0	1.95658	JMJD6	9.35064e-186	0.86546	ZFHX3	6.10011e-133	0.715905
RPLP2	0	0.7631	HEBP2	0	3.17771	HIST1H1C	1.26146e-185	0.532917	RAD23A	7.49639e-133	0.466955
VCL	0	2.44293	GPI	0	2.55135	CD48	1.78012e-185	6.47286	NAB1	1.25369e-132	1.39112
UTP11L	0	1.56516	MYEF2	0	2.16903	ATF7IP2	6.94027e-185	1.30398	RBPMS2	1.22475e-131	3.20204
CKLF	0	1.45675	UBE2K	0	2.3515	ARHGAP22	1.67116e-184	2.01737	CDC42EP5	1.42123e-131	3.12933
RAP1A	0	1.25516	CD81	0	2.23162	MYL6	1.85887e-184	0.173374	PDE2A	2.65384e-130	4.55901
RND3	0	1.56408	SMIM14	0	2.26557	ABHD14B	1.04792e-183	1.81982	SMIM10	2.11897e-129	2.13044
BRK1	0	0.915624	PSMD13	0	1.91707	SLC4A7	2.54632e-183	0.64163	ENTPD1	4.70362e-129	1.31854
NAPRT1	0	2.82003	TIPRL	0	2.58877	TMEM70	3.40767e-183	0.659709	UQCR11-1	5.34058e-129	0.287916
CLK1	0	1.28951	METTL9	0	1.5808	RP11-557H15.4	1.57138e-182	3.91676	OCEL1	6.75949e-129	1.71051
CTDSP1	0	2.23097	HARS	0	2.38327	SQSTM1	2.98736e-182	0.51072	DERL2	7.97713e-129	0.740639
PLOD1	0	2.77596	POLR2I	0	1.64614	MAP3K5	8.46931e-182	3.50553	BPI	1.72802e-128	4.67628
PRDX6	0	1.07547	PRRT2	0	3.13207	HPS1	1.41423e-181	1.0461	TMEM150A	1.75699e-128	1.91481
SLC7A11	0	3.11519	PNN	0	1.66279	MCM5	2.2205e-181	0.732109	SPRED1	2.03891e-128	0.981746
PEF1	0	1.48981	ILF3	0	1.69038	NFIC	4.14448e-181	0.525265	DAAM2	9.44163e-128	1.08328
PRMT1	0	1.01954	ADNP	0	2.52712	PPM1M	1.50182e-180	3.04441	HAAO	4.03711e-126	3.52409
SRP14	0	0.756544	RAB6B	0	3.00828	SERTAD1	4.09146e-180	0.830353	RPL23	5.34247e-126	0.232704
RPLP1	0	0.747161	TIMM17B	0	2.09289	AP001055.6	9.73723e-179	6.57322	EIF4A1	1.47451e-125	0.269125
RGL2	0	1.91269	ZEB1	0	2.16931	MAFF	3.56565e-178	1.44017	CSRNP1	6.16872e-125	1.3443
RIT1	0	1.78093	SAT2	0	1.62826	ARHGAP15	6.70155e-176	1.84697	SEC61B	6.27669e-125	0.320175
LINC00926	0	5.60051	FNDC5	0	3.93384	PIK3AP1	6.98473e-176	5.3967	IFIT2	9.70191e-125	1.8083
SCAND1	0	1.04155	VPS29	0	1.73227	MITF	1.5866e-175	1.26118	A4GALT	2.47918e-124	3.90853
ROMO1	0	1.00125	SPTBN1	0	2.15931	LOXL3	2.34268e-175	1.76314	BCAM	3.22877e-124	1.47692
NRN1	0	2.31059	SLC5A7	0	8.1943	LINC00152	2.81132e-175	1.47931	RPS20	4.83408e-124	0.248689
CREG1	0	1.91586	SCRN1	0	2.7937	SDCBP	2.05742e-174	0.229294	SERPINB1	1.91516e-123	1.63772
SBDS	0	1.03701	HLTF	0	2.56324	RP11-85F14.5	1.60337e-173	2.46471	SLC35F1	2.86355e-123	0.881876
EIF4H	0	1.17235	SRSF9	0	1.73105	PPP1CA	2.68285e-172	0.269359	RER1	4.01825e-123	0.53647
CAP1	0	1.14046	CHCHD1	0	2.00847	RPL10	4.62349e-172	0.15001	TBC1D1	7.11082e-123	1.6532
NME4	0	1.26216	BCLAF1	0	1.73493	PTPN7	1.92717e-170	3.18776	CHRAC1	8.43237e-123	1.29381
SYMPK	0	1.66386	FDPS	0	1.67397	AK2	1.03651e-169	0.463916	EXT2	1.23953e-122	1.02089
FAM114A1	0	2.81035	U2AF1	0	1.41984	DOK3	1.3809e-169	4.51017	GYPC	2.42826e-122	0.840547
ANXA2R	0	6.30448	TMEM55A	0	2.57213	MMRN1	3.09693e-168	3.975	ZNF385A	3.66487e-122	1.41483
GBP4	0	7.24127	PABPN1	0	1.99233	C12orf5	1.4636e-167	1.01406	NDUFB9	8.4784e-122	0.329259
TMEM45B	0	8.48551	AP2B1	0	1.74082	PSMB9	1.72994e-167	1.48569	KCNK3	1.70916e-121	2.88101
TCEB2	0	0.80544	EPS8L1	0	4.307	PACSIN2	3.18694e-167	0.753161	RPS27A	2.37035e-121	0.210852
RAB1A	0	0.974426	SUB1	0	1.20897	TMEM86A	6.97016e-167	2.67564	C9orf47	1.40499e-120	4.24944
SH3GLB1	0	1.30352	CHN1	0	2.88174	NFE2L2	3.96186e-166	0.408278	GNB2	1.48844e-120	0.380663
C19orf70	0	1.15778	BEX2	0	1.75227	LILRA4	5.42987e-165	6.85914	ECSCR	2.42356e-120	1.69508
SLC43A3	0	3.33743	NLRP1	0	1.89471	PRAM1	9.16465e-165	5.44654	CD302	4.20271e-120	2.19597
DNM2	0	2.23213	PSMD1	0	2.10957	S100A9	1.71785e-164	4.52017	NR2F2-AS1	1.3707e-119	2.01061
UBE2B	0	1.242	PALM	0	2.80873	DGKZ	2.16054e-164	1.02048	RPL12	2.73924e-119	0.230516
C8orf58	0	3.61378	GSTP1	0	1.3627	HNMT	5.0288e-164	0.794653	CAPN2	8.32364e-119	0.763061
SLC16A14	0	2.91568	ISYNA1	0	2.27372	SLC25A19	9.1985e-164	1.93558	PSMD9	9.3113e-119	0.708906
DDX5	0	0.795775	SLC25A36	0	2.1695	TMEM106A	2.62132e-163	3.35818	TWF2	1.33513e-118	0.901458
TXNDC17	0	1.24729	WDR82	0	2.48949	HBEGF	3.17949e-162	1.32745	BCL7C	2.64852e-118	0.910331
CD46	0	1.8264	GLTSCR2	0	1.51641	PARP14	5.89177e-162	1.51257	TNFRSF1B	6.00009e-118	2.4262
ANXA11	0	2.8645	NR2F6	0	3.21812	LTBR	1.10066e-161	1.82444	DHRS4L2	1.01438e-117	0.961427
PMEPA1	0	2.54144	KIF1A	0	1.92247	SLC8A1	2.77569e-161	0.735768	RECQL	1.48181e-117	1.12602
RPS4X	0	0.757784	MRPL27	0	1.87126	MTHFD1L	5.09707e-159	1.56888	TCEB2	3.92875e-117	0.256323
B3GNT2	0	4.0562	FUBP1	0	2.05547	GALNT1	7.45875e-159	0.615011	UBB	6.84925e-117	0.228258
PIP5K1C	0	2.87487	CCT4	0	1.47476	PLEKHO1	2.60579e-158	0.39091	C8orf58	2.7311e-116	2.10518
MRPL14	0	1.22798	RSBN1	0	2.18813	VMP1	1.21096e-156	0.438956	MVB12A	7.43684e-116	0.704203
FZD6	0	4.38583	ACTL6B	0	3.6693	APRT	2.44262e-155	0.278636	IL4R	9.13975e-116	3.53486
C14orf166	0	0.993258	ILF2	0	1.43891	AMDHD2	1.35061e-154	1.23367	GLTSCR2	4.97043e-115	0.314213
TM9SF2	0	1.43092	BLOC1S2	0	1.97936	SOAT1	8.49845e-154	1.05651	RPL9	1.59651e-114	0.21133
RAD23A	0	1.16674	SSBP2	0	2.3535	SAMD9L	1.00633e-153	1.88033	DGKH	6.00256e-114	2.19356
MCF2L	0	3.11907	SHF	0	3.88626	TAPBP	1.36019e-153	0.622853	KRTCAP2	8.63271e-114	0.424446
ORAI1	0	3.83489	EPRS	0	2.14381	S100A1	1.02789e-152	0.984977	NTAN1	9.65963e-114	1.42346
LMAN2	0	1.19303	TMEM167A	0	1.85051	RBMS1	1.02978e-152	0.651863	CAPNS1	1.07082e-113	0.751113
RALBP1	0	1.67237	CLTC	0	2.20567	TLR5	3.05967e-152	3.54233	RPL22	1.70333e-112	0.218682
ARAP3	0	5.94625	MAFB	0	3.82957	STAC3	5.7097e-152	3.42278	CAST	2.9615e-112	0.968199
UBE2D3	0	0.944194	LSM4	0	1.60499	ERP29	1.2713e-151	0.237458	TCF4	3.32697e-112	0.306784
WDFY1	0	2.52833	SPAST	0	3.00048	TNFSF12	1.98845e-150	1.59429	MCL1	3.93137e-112	0.480808
BRI3	0	1.73774	VSTM2L	0	3.49016	ERCC1	4.09903e-150	0.343919	FAM118A	4.15118e-112	1.40878
RSU1	0	1.66035	RPL7L1	0	1.67654	MBNL1	2.65559e-149	0.834165	CYC1	1.09384e-111	0.364251
ATP5L	0	0.777448	DNAJA2	0	1.97025	FUCA2	3.44751e-149	0.732409	FKBP8	1.51963e-111	0.364625
SSR4	0	0.916229	MRPL15	0	2.15611	ITGB2-AS1	2.46685e-148	6.82074	REM1	1.87641e-111	7.31062
VKORC1	0	1.22632	GLRX5	0	2.39502	SENCR	6.28364e-148	3.74958	TCIRG1	2.1588e-111	2.9895
DLGAP4	0	1.66449	BNIP3L	0	1.50203	ENG	9.86184e-148	0.827885	RPL35	2.50868e-111	0.224388
CSRNP1	0	2.60219	AURKAIP1	0	1.49138	FHOD1	3.15982e-146	2.16328	PARD3	3.75749e-111	1.30163
PIK3C2A	0	2.07374	TUBB4B	0	1.4851	PLCG2	6.9253e-146	3.28423	TRIB2	3.91257e-111	0.618267
RPS14	0	0.713287	ZFAND6	0	1.63876	HAMP	1.02083e-144	6.258	MANBAL	5.75321e-111	0.574789
IRF7	0	3.30839	FAM96B	0	1.45648	CCL4L1	1.04825e-144	7.4879	ITGA8	1.24018e-110	4.28089
MACF1	0	1.23184	PSMC1	0	1.72406	RP11-556E13.1	1.78818e-144	6.92045	PACSIN2	1.90526e-110	1.05077
IPO11	0	3.46467	ROGDI	0	2.15144	MIF4GD	7.12085e-144	0.672177	RPS6	2.84967e-110	0.20329
ITM2B	0	0.766156	COX8A	0	1.22337	ASCL2	1.72814e-143	4.05144	RPS19BP1	1.2978e-109	0.4306
VOPP1	0	1.72204	GNAI3	0	1.84352	PILRA	2.12087e-143	4.38325	WWTR1	4.81419e-109	1.3163
REEP3	0	1.46645	CENPV	0	1.78165	RHOH	2.42912e-143	5.64843	C4orf32	7.85092e-109	3.66414
LAMTOR4	0	0.944228	TUBB4A	0	2.06683	PRRG4	4.43545e-143	5.43351	HBG2	1.14857e-108	0.342774
ACTR2	0	1.33801	FIS1	0	1.4029	USP53	5.98058e-143	1.34886	NOTCH2	1.46581e-108	0.99593
FDPS	0	0.94857	MRPL21	0	1.89055	TNFAIP8L1	9.64359e-143	1.36893	ENDOD1	2.21846e-108	1.21363
EHD4	0	3.43687	RB1CC1	0	2.15335	CCL5	1.94843e-142	4.59678	FZD10	1.15856e-107	1.70511
UBL5	0	0.773936	ACTR1A	0	1.86079	PSME2	1.03281e-141	0.347821	SLC39A13	2.25911e-107	1.50882
CHMP1B	0	1.48714	PTS	0	2.07079	CCND1	1.299e-141	0.0421533	RPL28	8.04056e-107	0.225145
CHMP5	0	1.00115	RBM39	0	1.26375	ISG15	1.67657e-141	0.466131	GAS6	1.15562e-106	1.17488
LDB2	0	3.38249	MSRB2	0	2.29197	LYZ	2.3722e-141	5.07982	FOXQ1	4.16398e-106	2.86038
SAV1	0	2.5919	NDUFS2	0	1.62323	LAMTOR2	4.64297e-141	0.26019	CHCHD3	9.3216e-106	0.595043
TSPAN15	0	2.49282	EIF5A	0	1.72135	PDGFB	4.67136e-141	2.25189	SHMT2	9.4844e-106	0.878049
GNB1	0	1.26896	NDUFA8	0	1.67997	KCNE3	7.95615e-140	4.50869	RNF24	1.42363e-105	0.760932
PPM1F	0	3.55813	SAMD1	0	3.4213	C17orf62	2.75399e-138	0.473335	STC2	2.23777e-104	3.5787
NDUFA3	0	0.896963	LAMTOR5	0	1.29943	USF2	6.71419e-137	0.481114	C10orf11	3.55615e-104	2.34149
SSR2	0	0.932184	TRIM2	0	1.91913	RAB42	3.54044e-136	3.69526	PON3	4.31932e-104	3.42359
SPRTN	0	2.30762	TCEB1	0	1.46839	ME2	4.64793e-136	0.550772	MIF	5.61572e-104	0.355416
DSP	0	4.60324	MRPS34	0	1.70472	CD97	1.22156e-135	3.04127	PDE7B	1.1336e-103	2.84334
PRSS12	0	5.21159	TMEM132A	0	2.49517	ST3GAL6	4.70344e-135	1.07727	OLFML2A	1.29941e-103	4.87358
UQCR11-1	0	0.795051	TCTEX1D2	0	2.05224	C19orf24	3.24078e-134	0.517749	PRKCSH	1.58582e-103	0.462648
CD58	0	2.946	DRAP1	0	1.44488	ORAI3	3.60858e-134	0.907987	RAB5C	1.68077e-103	0.338152
LAMP1	0	1.11611	SEC61G	0	1.29443	MB21D1	4.12837e-134	2.61889	POLR1D	1.87942e-103	0.474689
NOSIP	0	1.29591	HAGH	0	2.03456	PRPF38B	4.96586e-134	0.282817	TMED9	3.79569e-103	0.330054
SMAD7	0	4.22715	PRKAR2A	0	2.52118	CMKLR1	5.38188e-133	3.55336	CYP4X1	5.48111e-103	4.2246
RPL36	0	0.713679	MXRA7	0	4.04615	ARHGAP27	4.05159e-131	3.29122	RABAC1	7.70945e-103	0.281612
PKP4	0	2.09989	RANBP1	0	1.35443	RAB5C	4.91894e-131	0.212302	SLC25A24	7.88742e-103	1.39773
TMEM141	0	1.61123	RPL36AL	0	1.32841	GLA	1.43256e-130	0.83886	CXCL2	3.02265e-102	2.34547
CLTC	0	1.41438	SPAG7	0	1.73566	RPS15A	1.59019e-130	0.150557	PCOLCE2	4.30352e-102	2.78036
ZYX	0	1.74454	PPP1R2	0	2.16266	ARRDC2	3.57475e-129	3.50451	TGFB1	7.92629e-102	1.7275
MAOA	0	2.848	RPL36	0	1.04351	HLA-DQA1	3.65516e-129	7.00377	NKD1	8.07478e-102	1.39178
GPR146	0	4.61709	DDX6	0	2.45355	TUBA1C	5.44831e-129	0.594253	CAPZB	1.25541e-101	0.309756
ATP5J	0	0.803901	MDH2	0	1.4928	AAED1	1.50806e-128	1.35583	ARHGAP6	3.81742e-101	3.76662
PXDN	0	2.59371	RALA	0	1.86537	SLC7A8	1.61846e-128	2.23992	ACTA2	1.27833e-100	3.99214
CLTA	0	0.897388	PFDN1	0	1.71531	PLAU	2.59544e-128	3.02149	SIPA1	1.70174e-100	1.9203
CFL1	0	0.769518	GNG4	0	2.78361	DAPP1	3.03899e-128	6.5581	TXNDC17	2.82034e-100	0.441135
SVIL	0	2.6249	C16orf45	0	1.91176	FAM26F	3.66127e-128	3.01452	NDUFAF3	7.16199e-100	0.401326
GSTK1	0	1.44904	CDV3	0	2.78697	PICALM	2.55892e-127	0.478912	TNFSF12	7.76795e-100	1.9931
SWAP70	0	2.42673	BACH2	0	3.70159	OXA1L	5.00579e-127	0.456847	ING1	8.89952e-100	1.24884
PRR13	0	1.64834	CSNK2A1	0	2.0454	KCNK6	7.72003e-127	5.47187	C17orf58	1.42718e-99	0.9873
LAMTOR5	0	0.861761	SRRM1	0	1.43903	ITPRIPL2	8.79282e-127	2.00467	CCDC85B	2.14581e-99	0.44541
ABRACL	0	2.05272	LINC00966	0	3.56231	TXNIP	2.83592e-126	0.365414	TMEM205	2.39584e-99	0.441592
CSNK1A1	0	0.939871	MACF1	0	1.91142	FAM78A	1.73594e-125	3.7306	ASAH1	1.49006e-98	0.354909
RPL38	0	0.707312	DLC1	0	3.9582	ARAP1	2.19243e-125	1.52975	EIF3G	2.98798e-98	0.336278
ADAMTS9	0	3.76374	HNRNPH3	0	1.47823	BNIP2	2.89105e-125	0.49657	BAMBI	4.56342e-98	0.8294
SAP18	0	0.891586	CAPNS1	0	2.54323	ARHGAP12	4.39756e-125	0.551631	PSMB1	4.75613e-98	0.272896
RPS29	0	0.686513	CISD1	0	1.73837	GMIP	8.60946e-125	1.92628	GPC1	4.82826e-98	0.636489
TMEM165	0	1.30376	DHX9	0	2.00107	MIOS	1.65073e-124	1.11334	CDC37	7.84806e-98	0.425948
NUTF2	0	1.17551	PPP1CB	0	1.60787	HSPH1	4.98057e-124	0.450349	SH2B3	2.32404e-97	2.38631
CYFIP1	0	1.92662	CLIP3	0	2.39281	FUCA1	6.24437e-124	0.929305	ARHGEF1	3.07057e-97	1.21756
ANAPC16	0	1.18665	RPL35	0	0.97624	TREM1	1.05476e-122	6.70548	RAB2A	3.90617e-97	0.275985
NCKAP1	0	1.60267	GLRX3	0	1.91919	SHMT1	3.25198e-122	1.10281	SHISA5	3.9254e-97	0.71655
RPS21	0	0.775864	UBE2L6	0	2.12789	TRPV2	4.18659e-122	4.11376	TSEN34	4.39949e-97	0.510293
CASP10	0	6.74496	RPS15	0	0.963748	CCDC88B	1.86258e-121	2.7102	MAST4	8.16238e-97	1.39459
MRPL33	0	1.0137	HSPA12A	0	4.40914	PFKFB3	2.17016e-121	0.987215	DCBLD1	8.25909e-97	1.6816
COL18A1	0	2.63983	TCEAL4	0	1.39786	ZDHHC12	6.32644e-121	0.675123	FHL3	1.89335e-96	1.84819
DDX21	0	1.34389	TMA7	0	1.09081	LRCH4	1.78577e-119	0.970205	RPS8	2.63933e-96	0.188593
LRP8	0	3.28799	NASP	0	1.50736	ARHGAP18	1.94156e-119	1.0872	DNPEP	2.74564e-96	1.0416
HBG1	0	1.26542	SSBP4	0	2.59952	SOWAHD	2.56496e-119	5.47117	RBCK1	7.09888e-96	0.828419
SEC13	0	1.40379	TSPYL4	0	2.74247	PIK3IP1	1.09217e-118	0.808381	JOSD2	7.25857e-96	0.803396
PPP2CB	0	1.46409	AKIRIN1	0	1.99842	SPN	4.12303e-118	4.41565	2023-09-06	7.91646e-96	0.61725
LDHA	0	0.887529	PPP3CB	0	2.69285	CREB3L2	1.0308e-117	1.02926	PLCL1	1.07713e-95	2.17658
MPRIP	0	2.00686	PQBP1	0	2.05871	P2RX7	1.28675e-117	0.956587	TMEM14C	1.1932e-95	0.346759
MIR4435-1HG	0	4.09541	PODXL2	0	1.71213	SH3BP2	1.81046e-117	1.26624	UTRN	4.45716e-95	1.04413
EGLN2	0	1.54129	RAB10	0	1.60614	RP11-403I13.5	6.91398e-117	2.62286	RNF135	5.83019e-95	1.9321
ATP6V1E1	0	1.23624	TIA1	0	2.02127	RP11-452F19.3	7.83473e-117	1.28654	ATF3	6.51183e-95	1.36417
MRPL34	0	1.53292	GABARAPL2	0	1.17542	SIPA1L2	1.32966e-116	0.828591	EIF6	9.33438e-95	0.41082
WDR60	0	1.52357	GPBP1	0	1.56731	IL4R	3.04778e-116	2.86617	ST6GALNAC4	1.30112e-94	1.63375
RPL13	0	0.717425	SLC39A10	0	2.16222	DUSP6	7.67273e-116	0.573725	ADH5	2.56144e-94	0.365428
USMG5	0	0.828055	NRD1	0	2.21254	GIMAP6	1.67951e-115	2.56988	ADRBK2	4.155e-94	1.85878
AFAP1L2	0	2.19999	TBPL1	0	2.21932	FKBP1A	2.18149e-115	0.14434	HRH2	4.53746e-94	3.52425
IER3IP1-1	0	1.20818	MRFAP1	0	1.22653	RP3-522D1.1	2.59124e-115	3.08119	THOC2	2.83716e-93	0.492524
TMA7	0	0.722952	FUS	0	1.2648	VAMP3	3.30682e-114	0.453176	IL10RB	2.84822e-93	1.24663
HNRNPF	0	0.958502	MLF2	0	1.5367	GATM	4.12944e-114	0.137432	CTDSPL	3.72574e-93	1.66913
ABCA1	0	2.61546	EPB41L4A-AS1	0	2.09342	STK10	7.31265e-114	1.78729	SDF4	3.89857e-93	0.486994
ARID3A	0	2.45262	MAPRE3	0	2.51608	NMRK1	8.25325e-114	1.40712	CD4	4.66762e-93	2.65309
PPP2R4	0	2.16995	MRPL51	0	1.44336	TBC1D4	1.87828e-113	1.63995	DNAJC1	6.32697e-93	0.581466
NOTCH1	0	1.6937	SMIM18	0	3.59563	PLEKHA2	2.06533e-112	2.10656	REEP5	6.54503e-93	0.394839
TMEM2	0	2.95066	PSMB3	0	1.41413	SLC8B1	3.32993e-112	1.90978	BRD2	1.62949e-92	0.493551
CTSA	0	1.68983	PRKAR1A	0	1.61774	CFD	9.61035e-112	4.31131	JMJD1C	1.72349e-92	0.49773
RPL27A	0	0.700651	CTBP2	0	2.04674	LPL	2.59504e-111	1.36313	TWISTNB	1.75839e-92	0.792564
HEXB	0	2.06508	FXYD7	0	3.3565	TLR6	6.6622e-111	6.05368	RPS9	3.65116e-92	0.188863
SPTAN1	0	1.27749	UQCRFS1	0	1.45715	ATM	7.22116e-111	0.54269	CCR10	3.90533e-92	3.96137
RPS19BP1	0	1.16361	NELL2	0	2.76141	MCOLN1	1.55298e-110	0.566881	PRR24	1.31053e-91	1.0625
LEPROT	0	1.0992	PAIP1	0	1.93969	IRAK3	1.98903e-110	2.87938	NBEAL1	2.47267e-91	0.6634
PLK3	0	2.27593	SHC2	0	4.39949	SIGLEC7	1.42419e-109	6.99754	NBPF10	2.57525e-91	0.869392
IMPDH1	0	3.24642	FRG1	0	1.92955	INHBA	1.86742e-108	3.05409	HIGD2A	2.77856e-91	0.314517
RRBP1	0	1.45109	RPS27	0	0.9799	MOB3C	2.3629e-108	2.58156	SAP18	2.92095e-91	0.263494
RPS15A	0	0.693899	PSMB4	0	1.76476	SNHG12	4.9907e-108	1.13116	ITPR1	9.62594e-91	4.14468
DDX18	0	1.0533	HECTD1	0	2.45436	C1orf85	2.255e-107	0.93094	DUT	2.01936e-90	0.311982
LRRC36	0	5.57141	VSTM2A	0	3.8472	RP11-65J3.1	2.58765e-107	2.28162	CCL2	2.32353e-90	1.61839
SLK	0	2.50948	COPS3	0	2.009	PIP5K1B	9.6918e-107	1.55102	RP11-714L20.1	5.70354e-90	7.3177
RPS26	0	0.782128	MRPL44	0	2.06758	ZNF467	1.12064e-106	2.36444	KCTD10	1.13619e-89	1.67257
RPL39	0	0.703055	ZNHIT1	0	1.49074	PIEZO1	1.35406e-106	2.46931	ST5	1.54168e-89	0.647852
UBE2L3	0	0.996788	RERE	0	1.99079	SAMD9	1.71671e-106	2.80125	SEPP1	2.0334e-89	0.400586
LMBR1	0	2.49431	POLR1D	0	1.89583	HBB	7.41549e-106	0.269029	ERP44	2.53637e-89	0.549285
NPC2	0	1.12059	ARL2	0	1.77493	IGFLR1	7.85665e-106	2.45892	IRF2	2.83155e-89	0.979275
ANXA5	0	0.90849	PPIP5K2	0	2.97533	SNX18	8.32476e-106	0.634225	KIF17	3.15427e-89	3.52963
KDELR1	0	1.10341	KATNAL1	0	3.50137	EIF4EBP1	1.36249e-105	0.339631	UQCRC2	1.48654e-88	0.328264
AK3	0	1.64977	ATAT1	0	1.70235	RAP2B	4.98097e-105	0.762477	SNX17	1.79927e-88	0.479376
INPP5D	0	4.38386	SPINT2	0	3.09243	ZNF385A	6.82873e-105	0.827292	CUTA	2.66198e-88	0.260636
TMEM230	0	1.02309	BCAS2	0	1.91623	CAST	8.16864e-105	0.544531	ZNF503	3.40559e-88	0.421518
DOK4	0	3.34696	PSMD12	0	2.1813	CMTM3	1.04337e-103	0.425089	PPIC	4.63083e-88	1.15082
RPL14	0	0.712743	ARF3	0	1.92209	SLC25A45	1.65291e-103	3.503	LIX1L	5.81175e-88	0.835625
TRIOBP	0	2.65531	HUWE1	0	2.74244	CFLAR	3.17697e-103	0.51928	AL132709.5	6.26221e-88	2.16242
EFEMP2	0	1.57953	H2AFY	0	1.41878	LGALS8	1.12593e-102	0.796821	ZIC2	1.01683e-87	1.15293
RHOG	0	1.63601	COPS2	0	2.22016	NRBF2	1.47939e-102	0.571423	CTNNB1	1.53401e-87	0.351192
FAU	0	0.692083	NDUFB4	0	1.31587	MVP	5.26183e-102	1.90691	RP11-181E10.3	1.59697e-87	6.66657
REEP5	0	1.10472	KDM6B	0	2.80375	ETHE1	5.5379e-102	0.584487	FTL	2.43825e-87	0.0866675
DAZAP2	0	1.15984	PSMA2-1	0	1.3188	IL10	3.88934e-101	6.81157	HDAC5	3.11833e-87	0.848637
TRH	0	5.33267	LARP1	0	2.43071	MMP14	4.97113e-100	0.960289	GNB2L1	4.8165e-87	0.185749
RPL35A	0	0.661184	UBL5	0	1.12768	RNU12	2.4987e-99	2.42036	MORF4L1	4.95584e-87	0.21143
PRKD3	0	2.31124	MRPL42	0	1.85225	TIFA	3.2339e-99	1.69703	RPS6KA2	6.65578e-87	1.36227
RNF181	0	1.08986	ESRRG	0	4.97525	USP15	4.3552e-99	0.498659	SLC3A2	7.79991e-87	0.292318
FAM110D	0	6.15635	CNR1	0	3.76035	RP11-489O18.1	5.64657e-99	7.54833	AJUBA	8.06253e-87	2.39072
RPL12	0	0.696752	RIOK3	0	2.6904	GBGT1	9.84463e-98	4.22688	PCCA	1.91421e-86	0.958833
CTDSP2	0	1.97221	TRIM28	0	2.26553	ARRB1	1.3377e-97	2.27616	PTGR1	2.28425e-86	0.725756
BAG3	0	2.32751	ARPP19	0	1.48008	C1orf112	4.72328e-97	1.37142	TMEM51	2.89401e-86	1.58188
NTHL1	0	1.71092	ZDHHC17	0	2.9037	SSR3	6.27554e-97	0.226239	YME1L1	3.25355e-86	0.625682
SEC61B	0	0.876232	CAP1	0	1.57906	RPL13	8.2056e-97	0.116726	VPS28	5.71978e-86	0.273671
MX1	0	4.27723	DCTN1	0	2.40317	PER1	9.79828e-97	1.25554	PLXNB2	6.4794e-86	1.16914
EFCAB14	0	1.87348	RTCB	0	1.81	FOXN3	2.09294e-96	0.32015	HIP1	8.40883e-86	0.811536
ATRAID	0	1.02324	PSMC6	0	1.67529	PIM1	2.38238e-96	0.804013	INF2	1.16287e-85	1.52903
ANKRD11	0	1.31862	POU2F2	0	3.77344	MR1	3.0672e-96	5.10293	ANO10	1.16692e-85	1.02678
RPS9	0	0.696639	EXOC5	0	2.32947	SNORD3D	8.27883e-96	3.13287	TRAPPC1	1.5043e-85	0.325304
RPL32	0	0.650125	MZT2A	0	1.88339	ZDHHC24	1.06735e-95	0.865962	PLEKHA4	3.18876e-85	2.20148
EIF4E2	0	1.44738	CLTB	0	1.88712	HAUS4	7.3659e-95	1.113	CHMP3	3.22706e-85	0.497051
SIVA1	0	1.17872	PRPF40A	0	1.73012	ARHGAP26	1.07952e-94	1.2861	IFI44	4.99135e-85	1.31239
U2AF1	0	0.882163	YY1	0	1.98895	RPL9	1.5978e-94	0.109251	CCNL1	6.94773e-85	0.427242
PFDN5	0	0.6919	SF3B5	0	1.34219	GAK	1.46133e-93	0.73851	PRRX1	6.97784e-85	2.66109
HIGD1B	0	3.73958	ST3GAL1	0	4.36119	RNF114	1.76422e-93	0.351258	RHOG	1.27039e-84	0.60553
TBCA	0	0.798735	VCP	0	1.55221	CCDC151	2.07879e-93	1.68836	TUSC3	3.99273e-84	0.434132
CYSTM1	0	2.05593	ZFR	0	1.78072	AC006129.2	2.75485e-93	5.24572	SEC13	5.36892e-84	0.515908
SNRPG	0	0.832193	BAG1	0	1.91924	PCK2	4.30217e-92	2.74805	NRBP1	2.43911e-83	0.538708
BTF3	0	0.731606	BTBD10	0	2.59055	PARP9	1.04876e-91	1.28279	EEF1B2	2.44e-83	0.220647
IGF1R	0	2.14396	RAC3	0	2.17149	NRIP1	1.16702e-91	0.563677	CAPN1	3.82975e-83	0.830673
BTG1	0	0.948034	SYNCRIP	0	1.69494	WDFY4	1.22411e-91	5.7781	RAB32	5.29643e-83	1.0574
GPR4	0	6.97511	FGF13	0	2.82209	EDEM2	4.96656e-91	0.822786	HBA2	5.80986e-83	0.321802
CASP4	0	4.8527	RBPJ	0	1.49529	RP3-477O4.14	8.53349e-91	6.57046	ACOT9	8.04401e-83	1.14766
TMEM37	0	5.68359	RPS21	0	1.11431	TRADD	1.25945e-90	2.07078	ALKBH7	8.12512e-83	0.322051
IVNS1ABP	0	1.68404	DNAJC8	0	1.39335	ENSA	2.04285e-90	0.235858	ARPC1A	9.47624e-83	0.409506
FERMT2	0	1.19905	ARG2	0	3.71616	C19orf60	5.86558e-90	0.219345	HADHB	1.06041e-82	0.339443
NDUFA11	0	0.771178	ATP6V1H	0	2.05713	PNPO	2.29728e-89	1.54668	HNRNPA3	1.34363e-82	0.227204
COX7B	0	0.798236	MANEAL	0	4.5317	RP11-108M9.4	2.57304e-89	0.567235	MMP15	1.40055e-82	1.26774
TNS1	0	2.57355	RPL7	0	0.969843	KIAA1211L	4.38404e-89	2.71344	ARHGEF40	2.04543e-82	0.953397
PSMB1	0	0.851871	PSMA1	0	1.41237	MTMR14	1.10352e-88	0.70395	PDIA6	3.7213e-82	0.262353
RPL11	0	0.647416	DCAF7	0	1.82114	SLC22A18	2.30447e-88	2.0012	TMEM45A	5.63564e-82	1.06636
CMPK1	0	1.30806	TAF9	0	1.59211	TRAM1	3.83612e-88	0.272611	APRT	8.77919e-82	0.366266
EBPL	0	1.38003	ACSL3	0	1.9036	HLA-DQA2	6.91583e-88	7.34017	RPL30	9.54031e-82	0.1766
SERP1	0	0.927051	MMD	0	2.30133	SERTAD3	1.86343e-87	0.664916	PLEKHH3	9.56974e-82	2.32187
MRPL52	0	1.01818	MIF	0	1.48615	LMO2	6.69953e-87	0.626413	ADAMTS9	2.94619e-81	1.97067
DENND3	0	4.62593	LIN7C	0	2.76448	ZFAND2A	7.88162e-87	0.813742	ADRM1	6.30923e-81	0.402549
YWHAB	0	0.851198	ZNF322	0	2.81593	GLB1	2.61253e-86	0.636266	FHOD1	1.19372e-80	2.44182
MRPL22	0	1.275	ZNF711	0	2.28785	KLHL6	2.80496e-86	4.74113	HIF3A	1.78372e-80	1.11735
SPOP	0	1.27529	KRAS	0	1.95387	DAP3	2.08002e-85	0.375246	PLXND1	3.24683e-80	2.2086
VAPA	0	0.803534	MTDH	0	1.38234	RP11-930P14.1	5.36947e-85	6.69065	RAB11B	4.21955e-80	0.311981
NDUFS7	0	0.908517	SECISBP2	0	2.08195	GAB3	5.5887e-85	3.96722	PCDH1	4.86839e-80	2.57676
MRPS15	0	1.39311	LSAMP	0	1.62173	PLEKHF2	7.56327e-85	0.757911	TMEM133	6.46134e-80	3.43783
CTSB	0	1.08435	ZNF638	0	1.8946	NR4A3	1.8763e-84	2.46389	CLK1	7.2313e-80	0.394317
SLC25A5	0	0.860806	MRPS15	0	2.19947	WDR91	2.2851e-84	1.50693	RPL6	8.60383e-80	0.162396
TBC1D9B	0	2.37083	AAK1	0	2.15872	NCOA4	3.20322e-84	0.319541	DDX5	1.03008e-79	0.203265
CEP68	0	1.94153	ZMYM2	0	2.19272	CARD8	4.15108e-84	0.707535	ANXA4	1.05326e-79	1.43494
RPL10A	0	0.686607	PEG10	0	1.74178	ODF3B	9.7358e-84	1.29457	SLC35B3	1.21229e-79	1.34841
PTPRM	0	2.82189	MIB1	0	2.60941	BCL2L1	3.40588e-83	0.623881	TIMM22	1.54728e-79	0.685186
FRMD4B	0	1.30908	SKA2	0	1.64051	PARP10	5.29121e-83	2.64266	IRF3	1.95812e-79	0.887084
NR4A2	0	2.9381	ONECUT1	0	5.75391	RP11-439A17.7	6.32321e-83	1.04819	GANAB	7.11502e-79	0.765112
RNASEH2C	0	1.23662	USP33	0	2.41962	GPR42	4.82804e-82	6.86632	SERTAD3	7.54742e-79	1.04282
TTN	0	5.6806	NDN	0	1.56906	LITAF	1.09333e-81	0.289308	SEC23A	2.17332e-78	0.804102
NDUFS6	0	0.847351	DCUN1D5	0	2.20878	ZCCHC6	1.87372e-81	0.853555	PPP4C	2.88763e-78	0.321077
DRAP1	0	0.882945	SIGIRR	0	2.89112	ABCC4	2.72715e-81	1.6603	GLB1	4.33633e-78	0.9973
NDUFB10	0	0.868312	SMARCB1	0	1.58923	MAST3	3.42236e-81	1.75804	DSE	6.17706e-78	2.0989
PTPRK	0	2.43423	PFKM	0	2.14585	WIPF3	3.62076e-81	0.962508	CTNNA1	6.89269e-78	0.36395
IFITM1	0	5.1352	VAPA	0	1.24967	MFNG	5.47577e-81	0.94454	TMC4	1.09138e-77	3.70036
ZFYVE21	0	1.33817	LBH	0	2.9174	LSP1	7.14595e-81	5.03666	CORO1C	1.26682e-77	0.561667
ELF1	0	1.97103	PPP1CC	0	1.57008	HTATIP2	1.26843e-80	1.40989	MDH2	1.93986e-77	0.297106
VPS28	0	0.861585	CNTFR	0	2.30453	CD58	1.28876e-80	0.849696	MOCS1	2.22223e-77	2.44264
SGMS1	0	2.51863	SPIN1	0	2.48461	GUSB	2.9643e-80	0.511839	DDOST	5.0261e-77	0.422896
RPN1	0	1.28794	SUV420H1	0	2.29778	AGMAT	8.25512e-80	3.82279	SURF4	5.265e-77	0.533213
SMIM12	0	1.59084	EIF3M	0	1.55559	CYB5R4	9.04482e-80	0.795063	MRPS18B	7.624e-77	0.488567
MTCH1	0	0.912643	KHDRBS3	0	2.85932	CPQ	1.31065e-79	0.617141	NREP	1.00204e-76	0.177963
FCHO2	0	2.83482	EDIL3	0	3.1603	TMX1	9.77755e-79	0.271944	IER3IP1-1	1.08785e-76	0.41911
ADAR	0	1.45744	CEP57	0	2.09604	WIPI1	1.43864e-78	0.867109	PSMA5	1.29812e-76	0.389653
NDUFA6	0	0.928364	HOXC6	0	2.48029	RP11-312O7.2	2.5324e-78	1.84857	CTSO	2.3827e-76	1.6454
RNH1	0	1.10757	NDUFB2	0	1.14872	RPL38	4.14701e-77	0.125357	RPL21	2.85144e-76	0.159477
NDUFB3	0	0.902853	ZNF326	0	1.89367	BATF	1.44854e-76	6.22027	TSPAN9	3.6278e-76	1.75802
MMP24-AS1	0	1.66166	ODC1	0	1.78902	KCNK13	1.56697e-76	5.77819	CPPED1	4.04311e-76	2.0181
CALR	0	0.803388	PLEKHA8	0	3.75522	QPRT	3.10466e-76	0.214448	CYFIP1	5.75504e-76	0.772848
PDLIM7	0	1.62463	PRKDC	0	1.8168	SLC25A37	4.71765e-76	0.410247	PTPRG	7.37228e-76	0.699396
DDRGK1	0	1.26919	RAB14	0	1.54147	TANGO2	2.91201e-75	1.58292	C1QTNF6	7.91232e-76	2.7626
AKAP13	0	1.68611	ZRANB2	0	1.69182	IKBKE	4.60229e-75	2.86816	NDUFA13	8.11031e-76	0.223728
LGALS9	0	3.61509	ISL2	0	7.89543	TOR2A	6.0619e-75	0.518915	NDUFS6	8.5686e-76	0.249618
NME3	0	1.09974	GABRB3	0	3.03733	DOCK10	6.14853e-75	0.576271	SLC35A1	8.9405e-76	0.801336
ZEB1	0	1.24113	SORL1	0	3.57049	CD1D	1.18447e-74	4.05433	ATP5I	9.05638e-76	0.220305
ASAH1	0	0.974386	MRPL32	0	2.07844	DENND1C	6.7956e-74	5.71108	PSMD8	2.69111e-75	0.263112
EPHX4	0	6.16317	KLHL7	0	2.04492	OGFR	1.17454e-73	0.480051	ADM	3.08714e-75	1.57398
PITPNA	0	2.10836	CACNA2D1	0	3.90856	RPL17	2.37663e-73	0.130668	NUPR1	3.96865e-75	1.42986
TMEM223	0	1.62402	NDUFA13	0	1.13755	LDLRAD4	3.15632e-73	0.806145	ZAP70	4.08635e-75	5.30433
SHROOM4	0	3.00289	NCOR1	0	1.55839	SLFN11	3.85244e-73	4.76428	FABP4	5.09213e-75	5.05807
IFIT3	0	3.34954	ANAPC13	0	1.76083	IL10RB-AS1	4.79751e-73	3.70745	AKIRIN1	5.36811e-75	0.42871
EMC3	0	1.27351	PSMB2	0	1.45158	ZNF267	6.43537e-73	1.06659	FBL	8.18286e-75	0.390626
CNN3	0	0.745286	MAP1LC3A	0	1.92874	ITGAL	1.5724e-72	6.36754	COLGALT1	9.62897e-75	1.50156
GTF2I	0	0.91173	ZNF33A	0	2.81537	SYNDIG1	7.74969e-72	0.544726	STK3	1.00328e-74	1.4103
ATP5I	0	0.70206	AP2S1	0	1.4087	RTTN	1.07835e-71	1.92894	PIP5K1B	1.42576e-74	2.02522
HPGD	0	5.96257	POLR2B	0	2.11964	STAT6	1.16869e-71	2.35013	DRAM2	1.66527e-74	0.672967
ARL2BP	0	1.17098	TBCC	0	2.34311	NAAA	2.38813e-71	1.68672	DYNLL1	2.65787e-74	0.158993
TIMM22	0	1.65441	ARGLU1	0	1.37886	TMEM248	5.52083e-71	0.449058	RPL36AL	2.84539e-74	0.237493
AP2M1	0	0.791255	ALDOA	0	1.19859	FHL3	5.55353e-71	0.963691	MIR145	3.95501e-74	5.74726
CCND3	0	2.07214	SPCS2	0	1.1391	TMEM154	7.2124e-71	3.50513	MRPS15	5.37108e-74	0.506117
HTRA1	0	1.34862	AGPS	0	2.80744	S100A8	7.89361e-71	4.13337	PDE3A	6.94969e-74	2.27167
TMC6	0	3.44215	RPS19BP1	0	1.65625	MICAL1	7.90886e-71	0.874326	RAMP2	8.78923e-74	0.414691
TSTA3	0	1.65639	EIF3H	0	1.29962	ZEB2-AS1	1.27965e-70	1.96586	PAMR1	1.16553e-73	2.01041
DGKH	0	3.47219	VKORC1	0	1.72633	OSGEP	1.45251e-70	0.409638	MMP11	1.371e-73	2.8043
CD200	0	1.46056	WDR54	0	2.41038	ARL11	2.52886e-70	6.29001	ATOX1	1.56732e-73	0.266093
ATP1A1	0	1.45597	MRPL47	0	1.78548	ISCU	5.69253e-70	0.207466	LRCH4	1.93383e-73	1.28405
PMAIP1	0	3.36295	TPI1	0	1.1672	UTP18	7.11929e-70	0.370731	TMSB10	1.94488e-73	0.179445
DHRS3	0	1.86823	SSU72	0	1.77068	ICAM3	1.63578e-69	1.86583	BCAP31	2.75412e-73	0.325748
C8orf33	0	1.18273	CMAS	0	2.18629	DENND2D	2.02234e-69	5.39145	TMEM141	3.49837e-73	0.583589
COMMD1	0	1.3556	OLFM2	0	2.27192	MBP	3.67401e-69	-0.468232	KANK3	8.75379e-73	2.47629
GIT2	0	2.62061	AK1	0	1.45642	RP11-212I21.4	4.22896e-69	3.90222	BRD4	9.57337e-73	0.534636
CTSH	0	2.82518	UBE2L3	0	1.46246	LAMTOR4	1.14742e-68	0.137705	SYF2	1.24261e-72	0.322406
ACE	0	7.75592	CAMSAP2	0	2.48335	DUSP3	1.86755e-68	0.823088	RAPH1	1.36142e-72	1.58252
KDM7A	0	2.84461	CCDC167	0	1.6618	SPHK1	2.1106e-68	2.22753	MAFF	1.92982e-72	1.47465
RPL17	0	0.81503	TRIM13	0	2.19186	ADAMTSL2	5.97355e-68	2.28086	RASSF1	3.02233e-72	1.03989
BRD2	0	1.3225	TXN2	0	1.52732	FAM72A	1.60134e-67	1.65362	PGLS	3.20509e-72	0.307737
PYURF	0	0.87804	RALGDS	0	2.70138	NECAP2	2.13369e-67	0.340241	ALG9	3.53384e-72	2.014
VGLL4	0	1.17073	APLP2	0	1.40258	RILP	3.62493e-67	1.64815	DPM3	3.91899e-72	0.431047
ARF4	0	0.933552	CIAPIN1	0	2.00903	TMEM51	6.33018e-67	0.966456	NOSIP	1.05763e-71	0.405559
SSR3	0	1.09318	IGLON5	0	2.98088	ANXA7	1.60369e-66	0.287347	SNAP23	1.21027e-71	0.713569
PPP6C	0	1.55158	TUFM	0	1.25684	HLX	4.87911e-66	2.16662	TWSG1	1.33888e-71	0.923187
EEF1D	0	0.75149	MT-ND2	0	0.998689	PIK3R5	6.09681e-66	6.32581	RASD1	2.34695e-71	1.54901
SLC39A1	0	1.40911	PAK3	0	2.62791	TRMT1	6.43682e-66	0.554973	PSMA1	3.33545e-71	0.266504
NBL1	0	2.31151	HMGN1	0	1.13747	TMEM107	6.66772e-66	0.572302	STAT6	5.43374e-71	3.04816
CTSD	0	0.997953	MAP3K13	0	1.55456	SNX8	9.38001e-66	1.15109	ANKRD37	1.21408e-70	0.88072
RPL37	0	0.676296	GADD45GIP1	0	1.36837	DEPTOR	1.62001e-65	1.29436	RALY	1.24533e-70	0.303256
ZC3HAV1	0	2.85546	UBA1	0	1.95177	KCNQ3	2.16937e-65	1.62415	MRPL34	1.53367e-70	0.518452
TSNAX	0	1.40684	ARHGAP21	0	2.25165	RNFT1	3.28648e-65	0.657743	DCTN2	4.77982e-70	0.280936
BAX	0	1.15399	PPP1R11	0	2.06538	C16orf54	8.20782e-65	6.75923	SEC31A	1.02188e-69	0.706996
EIF4G2	0	0.724979	SLC25A5	0	1.31285	RP11-1000B6.3	8.27092e-65	1.86257	SLC19A1	1.05374e-69	1.73439
TMEM14C	0	0.980734	USP14	0	2.09719	OSBPL11	9.62249e-65	0.769517	BAD	1.40482e-69	0.365232
TRIM16	0	2.05934	LRRC49	0	2.87869	RNASEK	1.36278e-64	1.06622	ATP5C1	1.88914e-69	0.233924
BAMBI	0	1.60284	TPRKB	0	1.82917	PTPLAD2	1.53944e-64	2.99513	CHD3	2.2777e-69	0.62421
PSMA1	0	0.861241	PTOV1	0	1.59646	TOR4A	3.37748e-64	3.62728	FBXO17	2.4123e-69	1.22946
NFE2L1	0	1.81724	TNKS	0	2.72983	SNX29	4.66786e-64	0.669838	IFRD1	2.93228e-69	0.570007
PTEN	0	1.77237	FAM171A2	0	3.87118	NFKB2	6.7007e-64	1.58163	APOL2	4.32608e-69	1.75824
RPL24	0	0.642913	TMEM14A	0	1.89002	AKNA	8.88606e-64	1.56034	TES	8.01354e-69	1.69444
RBX1	0	0.776	EIF3I	0	1.38157	IL4I1	1.07803e-63	5.25883	KITLG	8.5416e-69	2.32817
PREX2	0	2.80946	NOVA2	0	3.0432	EPOR	1.50826e-63	1.72385	SNTB1	1.30606e-68	3.55444
FGFR1	0	1.52784	RBFOX1	0	2.9598	IRF2	1.72261e-63	0.492017	EIF3D	1.75714e-68	0.31685
WDR83OS	0	0.769297	RND3	0	2.40403	KDM2B	2.929e-63	0.592975	KIAA0247	4.48322e-68	1.59003
LAMTOR2	0	0.993068	PPP1R7	0	1.86583	FLII	4.1953e-63	0.573708	ADCY4	1.11579e-67	2.92807
RAB1B	0	1.82658	ORC4	0	2.1644	FFAR3	4.38245e-63	7.20375	RPL17	1.15206e-67	0.258436
POLR2E	0	1.01624	BCL7A	0	1.99966	RP11-347P5.1	6.39064e-63	1.52116	C8orf4	2.04134e-67	1.20764
FZD4	0	5.72827	EIF4G3	0	2.41847	LRCH1	2.20194e-62	1.29873	CMTM8	4.9006e-67	1.43427
VPS36	0	1.5584	LSM1	0	1.76701	DAZAP2	2.63605e-62	0.177626	NEDD8	8.05638e-67	0.217065
NDUFC1	0	0.863819	DPY30	0	1.53477	FMN1	5.80823e-62	3.72154	COL5A1	8.27925e-67	2.30802
NDUFB1	0	0.789581	PCLO	0	3.00516	ALDH16A1	6.20359e-62	0.704609	ARHGAP24	1.486e-66	2.07873
PSMD13	0	1.08716	ROCK1	0	1.99331	PRR5	6.75505e-62	1.10189	GCC2	1.48751e-66	0.455671
RPS3	0	0.653841	TMEM160	0	1.66338	CD300LF	1.5772e-61	7.20615	GPX4	1.67069e-66	0.207028
TESC	0	3.48696	CTDNEP1	0	2.40856	NCK2	2.28875e-61	0.638649	ANP32A	2.19017e-66	0.28692
ZNRD1	0	1.61071	TGFBR1	0	3.11153	PANK2	5.50837e-61	0.53922	IDH3B	2.24542e-66	0.411284
MT-ND4	0	0.593462	TSHZ1	0	2.91674	PPARG	1.36383e-60	4.61031	PROS1	2.34758e-66	1.6684
LYPLA1	0	1.28462	PANK3	0	2.72012	ATP6V0A1	1.76049e-60	0.384179	SOCS2	2.68885e-66	1.14862
ATP6V1G1	0	0.769878	HNRNPC	0	1.09478	FNIP2	7.42534e-60	0.498654	UQCRC1	2.70211e-66	0.326472
ARHGEF10	0	2.138	RFK	0	2.19809	CDC42SE1	1.11127e-59	0.247514	PIK3CD	3.33585e-66	3.77177
SHC2	0	3.13048	GLRX	0	2.69847	MCF2L	1.14052e-59	0.852121	PLK2	3.71576e-66	0.986175
PRKD2	0	2.82807	TMEM97	0	1.98966	SEMA7A	1.2025e-59	1.6426	TRIM5	4.56448e-66	2.04617
DYNLRB1	0	0.835766	GUK1	0	1.28383	RASSF4	1.27905e-59	0.297668	CXCL3	4.56648e-66	2.19636
EEF1B2	0	0.773225	LSMD1	0	1.49349	SIK1	1.59048e-59	1.1586	IAH1	4.70056e-66	0.434128
ECI2	0	1.24218	MKRN1	0	1.6936	PYGL	3.06052e-59	0.679162	GPR4	8.42506e-66	3.8703
RPS27A	0	0.611464	CDKN2AIPNL	0	2.24197	JAK2	4.94981e-59	1.63883	GLT8D2	9.02397e-66	2.24489
AIP	0	1.34362	SLC25A11	0	1.76767	ATP6V1C1	1.29831e-58	0.39467	RPL37	1.1302e-65	0.158328
TM9SF3	0	1.32468	COPS5	0	1.79023	GNPDA1	1.64322e-58	0.358484	HBA1	2.79051e-65	0.286932
STOM	0	1.8344	PRR24	0	3.21986	CSF2RB	3.30547e-58	6.56238	IGFBP6	7.35856e-65	2.67125
NHP2L1	0	0.824241	SKIL	0	2.1532	RASGEF1C	3.81649e-58	2.94074	NENF	1.22728e-64	0.300231
TRAPPC1	0	0.935396	SV2C	0	5.75043	TREX1	6.95314e-57	0.909276	MAPT	1.5313e-64	0.385089
TMBIM1	0	2.93339	IMMT	0	2.00255	VMO1	8.02789e-57	3.11321	PRR16	1.65538e-64	3.57055
DCBLD1	0	2.86936	SCAND1	0	1.43797	OSCAR	2.47932e-56	6.1078	ROR1	1.69816e-64	2.75433
TANK	0	1.53836	TPR	0	1.5268	CCL20	3.78073e-56	6.55172	MIER1	2.6378e-64	0.68208
NUCB2	0	1.22307	FAM103A1	0	2.23964	CELF2	4.64068e-56	0.196979	FUNDC2	3.27414e-64	0.343181
EML4	0	1.94592	TUSC3	0	1.87651	IL18BP	4.86881e-56	3.34056	TNFRSF12A	3.72172e-64	2.09074
TUBB4B	0	0.840144	PGP	0	2.35612	CALHM2	5.26331e-56	2.24157	SIL1	4.30796e-64	0.868581
PARP12	0	4.8932	MUM1	0	1.65591	TMEM219	8.63041e-56	0.18095	KDM5A	5.38051e-64	0.499393
ADAMTS1	0	3.93345	MRPL34	0	2.17659	VASH1	9.19432e-56	0.611323	PTP4A3	8.27059e-64	1.46903
RPS8	0	0.639471	WDR47	0	3.07286	SPCS3	1.08291e-55	0.242051	HYAL2	8.71373e-64	0.505351
PNP	0	2.6149	PPP2R2B	0	1.7726	NUDT16	1.60284e-55	0.414946	DARS	9.59037e-64	0.294733
MIF	0	0.850731	TXNDC17	0	1.7371	ZC3H12A	2.57542e-55	3.16462	CRK	1.34853e-63	0.452848
ISCA1	0	1.26107	HNRNPM	0	1.29907	STAT5A	3.89689e-55	4.09781	UFM1	2.59428e-63	0.478479
DEGS1	0	1.11407	SYP	0	2.31177	RPS2	1.40758e-54	0.0823853	BAX	3.48022e-63	0.38657
ETHE1	0	1.88252	GTF3A	0	1.797	GIT2	2.00751e-54	0.703126	PGRMC2	3.56655e-63	0.579104
ARFIP1	0	1.84802	AP3S1	0	1.71819	PIK3CD	2.4843e-54	2.97223	MEF2D	5.16428e-63	1.97342
CRIM1	0	2.53663	RPS20	0	0.982162	MLXIPL	4.7154e-54	5.2745	GJA4	1.09212e-62	2.42935
RAB34	0	1.38175	PHAX	0	1.77169	IL1A	5.52868e-54	6.95764	MRPL16	1.1811e-62	0.487395
SUMO1	0	0.778926	CCDC50	0	2.14091	TFPT	8.38174e-54	0.414057	PPM1F	1.40546e-62	1.73434
EIF2AK2	0	1.3785	ZNF644	0	1.93342	DOCK11	9.12906e-54	1.39452	LMO7	1.50619e-62	2.63689
DYNC1LI2	0	1.01515	RTN2	0	4.08936	LRRK1	1.09854e-53	4.82513	COX14	1.5489e-62	0.390425
RELL1	0	4.77163	TAF7	0	1.40197	CD300C	1.36016e-53	6.75199	C16orf89	3.17082e-62	3.2224
RRP1B	0	1.80798	MYO5A	0	2.92472	GCNT2	2.72401e-53	1.47325	CCM2L	3.71355e-62	3.86002
SLC20A2	0	2.49063	WRB	0	1.47285	CD2AP	3.85759e-53	0.921892	HDAC7	6.07106e-62	1.23626
LRRC8C	0	3.37779	KPNB1	0	1.52172	DTX2	8.06961e-53	1.48656	PRELID1	7.35695e-62	0.273259
SRSF9	0	0.957203	CDH12	0	6.82073	TNFRSF14	2.19272e-52	2.06263	DNAJC3	8.77214e-62	0.559236
MFGE8	0	1.24018	BAZ1B	0	2.04613	LYVE1	4.32428e-52	5.82235	TMEM18	1.04052e-61	0.502257
RAPGEF4	0	3.29361	RPL27A	0	0.888317	COQ2	4.36081e-52	0.51064	C5orf24	1.18132e-61	0.352572
EIF4A1	0	0.681302	C12orf10	0	2.04244	GPR160	6.13928e-52	5.25629	ATRAID	1.35611e-61	0.275572
EXOC6	0	2.1085	KCNMA1	0	4.10677	WDR77	8.69387e-52	0.338346	TMEM59	2.25122e-61	0.18986
C19orf43	0	0.78609	SH3GLB1	0	1.79467	CXorf38	1.28815e-51	1.19901	YWHAB	3.82911e-61	0.196128
SDHD	0	1.29477	NR2F2-AS1	0	4.43728	RAB11FIP1	2.29442e-51	2.03634	IDH3G	4.31502e-61	0.345474
RPL36A	0	0.687046	CDC37	0	1.65247	PIK3CG	3.07986e-51	6.46062	RCAN1	5.29432e-61	0.802235
SNTB2	0	3.00835	CHGA	0	3.37074	EGFL7	3.28012e-51	0.302706	RAPGEF5	5.64322e-61	1.26538
SUMO3	0	1.12791	ST13	0	1.18134	STAMBPL1	4.04568e-51	1.55636	CFLAR	6.57102e-61	0.710097
POLR2K	0	0.911956	QKI	0	1.45375	COL8A2	5.82521e-51	5.30146	CASP4	8.9585e-61	2.71801
RBM8A	0	0.844418	FAM155A	0	3.14357	DDX60L	8.62019e-51	1.69069	NKD2	1.21495e-60	2.11463
MANSC1	0	3.15187	CHMP2A	0	1.39583	TICAM1	9.53806e-51	2.49721	POLR2E	1.28864e-60	0.316085
FLT4	0	7.52241	NDUFV3	0	1.77354	HAAO	1.44472e-50	2.07995	ATP8B1	1.39546e-60	4.86655
CAPZA1	0	1.11487	STX7	0	2.07171	BNC2	2.77695e-50	1.84386	HPRT1	1.92796e-60	1.05598
RAB7A	0	0.883016	PSMC4	0	1.66645	TBC1D1	3.0449e-50	0.71217	DIDO1	2.12785e-60	0.858673
COX6B1	0	0.685639	YIPF3	0	1.4787	RPL30	3.55156e-50	0.0801056	TRAF7	2.20437e-60	0.858407
HNRNPA3	0	0.742691	SLIRP	0	1.25826	PWP2	3.56675e-50	0.773802	RPS3	3.25478e-60	0.134046
OSTC	0	0.914735	ATP5SL	0	2.25813	SPPL2A	6.80296e-50	0.455592	RNF145	3.58094e-60	0.408751
RPL22	0	0.642651	MB21D2	0	3.45963	TM2D2	9.30749e-50	0.301348	CYGB	4.17408e-60	3.89205
PPP1R2	0	1.27062	SF1	0	1.52626	RREB1	1.00121e-49	1.03268	KDELC2	1.03741e-59	1.76787
ACTR3	0	0.9652	DDA1	0	2.16056	RP6-99M1.2	1.57352e-49	2.08344	KIAA1462	1.23319e-59	1.48191
BCKDK	0	1.52032	GSPT1	0	1.93424	CITED4	1.79888e-49	1.24971	APLNR	1.67368e-59	1.40042
SUPT4H1	0	0.959641	MAGED1	0	1.35835	DYNLT3	2.6161e-49	0.485784	ANAPC16	2.5216e-59	0.326974
MT-CO2	0	0.60413	ZNF706	0	1.42909	GGA1	4.02188e-49	0.335144	NDUFA9	2.76562e-59	0.46211
PREP	0	2.29902	RPL23A	0	0.911106	ABHD12	5.80604e-49	0.215702	RBM42	3.14634e-59	0.3597
FGR	0	7.05857	COX5B	0	1.02841	NTAN1	9.89674e-49	0.57977	GPX7	5.16313e-59	0.576164
PLEKHG1	0	2.88205	CCDC90B	0	1.59818	C1orf54	1.26734e-48	0.131492	LDLRAP1	9.08913e-59	2.15007
RPL35	0	0.600087	MIEN1	0	1.66775	CTA-250D10.23	2.02378e-48	3.63396	TRIP10	1.15989e-58	1.8306
TENC1	0	1.7202	TCF25	0	1.2991	ZNF710	4.68022e-48	1.47125	BTF3	1.42725e-58	0.166118
ZDHHC3	0	1.72845	PKM	0	1.20037	ARHGEF6	7.66024e-48	0.511063	ZNF511	1.42741e-58	0.683885
YWHAZ	0	0.909979	COPB1	0	2.01465	RPL14	9.87001e-48	0.0678691	PSMD13	2.11571e-58	0.333625
AGFG1	0	1.96326	CDC5L	0	1.7393	NFAM1	1.43268e-47	4.92777	MTMR2	2.24939e-58	0.875885
NFKBIZ	0	3.33456	FAM213A	0	1.36034	MYOZ1	4.61299e-47	2.67753	FUOM	3.35079e-58	1.2757
FGD5	0	6.4846	SENP6	0	2.23717	HERC5	4.75031e-47	1.5851	KNOP1	3.57898e-58	0.375745
ARGLU1	0	0.864893	SNRPE	0	1.17199	IL12RB1	5.60543e-47	5.99189	SP110	4.56459e-58	1.13216
ELOVL1	0	1.31726	AGPAT1	0	2.34576	TNFRSF13C	8.63973e-47	5.21079	NCK2	5.16967e-58	1.03403
COMMD7	0	1.10512	STAU2	0	2.34726	CEACAM21	1.07656e-46	3.33482	TUBA1C	5.67117e-58	0.79661
CTTN	0	1.34528	FSD1L	0	3.00529	CCDC57	1.65599e-46	1.20221	ZNHIT1	5.93159e-58	0.243486
HID1	0	3.20406	MINOS1	0	1.34071	CD63	1.66741e-46	0.110001	COX6A1	1.18173e-57	0.176839
NDUFB4	0	0.769239	ATP6V0A1	0	2.34097	ALPK1	2.52107e-46	2.84368	LMF2	1.56969e-57	0.711224
SDF4	0	1.16486	PHIP	0	1.69882	SNAP23	9.03505e-46	0.343594	MLX	1.66637e-57	0.667596
SEC11A	0	0.846795	PSMD11	0	1.65321	SLC38A10	2.33168e-45	0.445373	SLC44A2	1.80218e-57	0.630683
TPM1	0	1.02634	ATP9A	0	2.77747	ABHD11	2.50477e-45	0.741421	CD46	1.94008e-57	0.587851
UBE2D2	0	0.842905	HOXC8	0	2.54848	KLF10	4.83671e-45	0.676289	CYB5B	2.20404e-57	0.405948
CARD8	0	2.2165	NDUFB9	0	1.23821	JDP2	5.45847e-45	1.60548	ETS2	4.02628e-57	1.0308
IGFBP3	0	5.58509	GRK4	0	3.19596	CASP8	6.08336e-45	3.738	PPARGC1B	4.35176e-57	3.22237
ATP1B3	0	0.933797	UBA2	0	1.70026	PLBD1	7.44139e-45	1.94173	PLIN3	4.62608e-57	0.486369
SMAD1	0	1.89834	CPNE1	0	1.93182	SH3D21	1.41861e-44	3.66078	LMAN1	6.03795e-57	0.46388
NOS3	0	7.25886	SERF2	0	0.99118	APEX2	3.46512e-44	0.874302	CDS2	6.19814e-57	0.653952
IKBIP	0	2.15795	LARS	0	1.77546	RASSF3	4.2563e-44	1.48989	NQO2	7.73401e-57	0.894679
MRPL1	0	1.35143	SRSF2	0	1.24836	CRLF3	4.79408e-44	1.09786	HLA-DPB1	8.33901e-57	1.25702
GLRX3	0	1.11777	TANC2	0	2.8149	SPTLC3	5.56096e-44	2.90357	FBXW5	1.12772e-56	0.537389
NXT1	0	1.57668	RPL41	0	0.860316	ANXA2R	5.58435e-44	2.34289	EDIL3	1.14134e-56	0.581443
CDC26	0	1.37278	RHOBTB3	0	1.7474	CD274	8.98072e-44	6.13704	DESI2	1.3607e-56	0.589642
EPSTI1	0	3.05519	ANKRD36	0	2.05217	PQLC3	1.27222e-43	1.00417	RRAD	1.75397e-56	4.79321
INF2	0	2.73058	CLIP1	0	2.40883	TOR3A	3.37344e-43	0.418745	TNFAIP8	2.19497e-56	2.22007
NAA20	0	1.11507	ACP1	0	1.5564	ZMYND15	3.75472e-43	4.8862	ARHGEF25	2.79803e-56	1.75814
SH3BP5	0	1.51027	CAPZA1	0	1.74821	NUDT22	4.19275e-43	0.40953	ARPC5	4.95438e-56	0.241519
CORO1C	0	1.37081	ATP6V1A	0	2.34	IRF1	4.44767e-43	0.662692	SYNE2	8.28507e-56	0.331454
APOL4	0	4.37042	RNMT	0	1.67045	SMIM1	6.37308e-43	1.85365	MRPL12	9.48798e-56	0.38164
RPL9	0	0.631524	DNM1L	0	2.25418	HM13	9.02533e-43	0.224226	SIDT1	9.62743e-56	2.91993
RAB11B	0	0.911378	MTMR4	0	2.66972	RCN3	1.01623e-42	1.39393	C12orf23	1.25604e-55	0.590022
RALA	0	1.12666	DDX1	0	1.48962	DUSP27	1.12792e-42	5.2999	ISCU	1.75367e-55	0.299826
SSBP4	0	1.50426	UPF3B	0	1.99992	RPS7	2.09874e-42	0.0649676	MEA1	3.33017e-55	0.348
LTBR	0	3.47956	PRMT2	0	1.60023	MFSD12	2.83877e-42	0.733664	SH3RF1	3.71822e-55	1.10201
C11orf58	0	0.737367	SMARCC2	0	1.85351	C19orf66	3.4328e-42	0.643988	LOXL3	4.00628e-55	1.70231
NDUFB7	0	0.782713	CISD2	0	1.79306	SPRY1	4.9367e-42	0.400888	MARVELD1	4.15183e-55	2.6908
LRP10	0	1.56411	NOP10	0	1.30186	GP9	5.20843e-42	4.83457	ENY2	5.2347e-55	0.217594
TGOLN2	0	1.52106	AFF3	0	2.90052	RP11-733O18.1	6.95646e-42	5.98952	RPL3	5.4324e-55	0.127492
CEBPG	0	1.81473	RNF187	0	1.9392	C1orf228	7.13983e-42	2.11462	VPS4B	8.83444e-55	0.514379
IER3	0	2.03792	MTCH1	0	1.37484	HIVEP3	8.38724e-42	1.13699	CASC7	9.88532e-55	0.737389
FMNL3	0	3.77264	CUL3	0	2.62745	MLKL	1.07937e-41	3.34895	LOXL1	1.22427e-54	1.75166
UBE2A	0	1.1716	TRNAU1AP	0	2.61196	ADC	1.52143e-41	0.605267	PRMT1	1.55007e-54	0.206442
STARD3	0	1.63556	MTSS1	0	2.45786	TRPM2	1.86607e-41	4.65932	WASL	1.62075e-54	0.615649
SDF2L1	0	1.32949	TTC9B	0	2.22973	GALM	2.31758e-41	0.786413	CYTH2	2.84102e-54	0.391806
MANBAL	0	1.21956	FBRSL1	0	4.0538	SCARF1	1.04175e-40	1.69486	AMOTL2	3.13911e-54	0.596904
ZFHX3	0	1.53141	QPRT	0	2.1644	RPL18A	1.16685e-40	0.0728224	PLEKHA2	3.44817e-54	2.29646
RPS16	0	0.646448	ADRBK2	0	4.2334	APOL6	1.2347e-40	2.47476	MOB1A	5.98441e-54	0.595957
BCL2L1	0	2.06506	SNRPC	0	1.40455	AGPAT2	1.34009e-40	0.748348	SMAD5	6.36115e-54	0.512062
MTIF3	0	1.15471	ERH	0	1.04406	QPCT	1.60799e-40	0.364722	GUK1	1.13795e-53	0.19216
CAPZA2	0	0.783821	C19orf53	0	1.26656	SUCLG2	2.69961e-40	0.280045	LDB2	1.27216e-53	1.47915
ERP29	0	0.871258	GOLGB1	0	1.97444	SLC25A5	5.49739e-40	0.0664724	RPS12	2.26438e-53	0.132903
CTSZ	0	2.43124	TLE4	0	2.19009	SNX10	9.79743e-40	0.462869	PLEKHG2	3.19986e-53	2.0678
PTPRN2	0	1.57181	ZNF618	0	2.96197	B3GNT2	1.03103e-39	1.1826	EFR3A	3.55536e-53	1.11452
SPSB3	0	1.22891	RAD23B	0	1.6465	GAPT	1.20371e-39	6.49962	SNRPD2	6.05463e-53	0.190786
DNAJA1	0	0.76588	HCFC1R1	0	2.02885	DOK2	1.34077e-39	5.72773	SMAP1	6.91322e-53	0.365312
ARC	0	2.04917	RPL38	0	0.889408	MIR22HG	1.97413e-39	1.49137	KIRREL	1.09755e-52	2.68028
CNBP	0	0.784049	FJX1	0	2.83785	SLC50A1	3.61706e-39	0.64334	QARS	1.12034e-52	0.418182
ANXA7	0	1.27395	BEND5	0	2.5842	DGKA	6.40061e-39	1.82096	HM13	1.23131e-52	0.380883
MAGOH	0	1.13115	SHOC2	0	2.23613	ETF1	6.85423e-39	0.331177	IFI35	1.52113e-52	1.4613
BCAT2	0	2.50089	C1QBP	0	1.49994	MOV10L1	7.8575e-39	2.02722	NFKBIZ	1.81632e-52	1.54356
SURF4	0	1.25739	CAND1	0	1.88634	PGK1	1.03451e-38	0.129973	MRPS36	2.02201e-52	0.333008
ERO1L	0	2.65688	ATP6V0D1	0	1.56912	UNC13D	1.17002e-38	2.94301	TAPBP	2.17569e-52	0.655279
PLXNA2	0	2.03155	DNAJC15	0	1.67524	CDKN2A	1.24949e-38	3.75621	LMAN2	2.64344e-52	0.302483
MAP4	0	1.17278	PUM1	0	1.93745	TMEM87B	1.3015e-38	1.59648	TNIP1	3.36669e-52	0.77361
TXNDC12	0	1.10531	TIMM13	0	1.21052	ACSL5	1.31651e-38	3.01187	FBXL12	3.53007e-52	0.90018
EXOC2	0	2.79348	GPX1	0	1.20192	RABGAP1L	1.53932e-38	0.565523	RABGAP1	5.73037e-52	0.652441
ITPRIP	0	3.74474	TAF10	0	2.87473	ECHDC2	1.58083e-38	1.12142	ACVRL1	6.01145e-52	2.04845
ACAP2	0	1.60754	TTC5	0	2.69148	DPH3	2.07471e-38	0.315574	C19orf43	6.195e-52	0.189796
LRCH1	0	3.47631	MTUS1	0	2.23517	KLHL18	3.46805e-38	0.602258	MMP2	8.71833e-52	0.64337
PCDH1	0	4.16276	MPLKIP	0	1.66088	NFKB1	3.7547e-38	1.05225	PLAGL1	1.5155e-51	1.13872
ORMDL2	0	1.45215	NHP2	0	1.30049	P2RY11	4.86458e-38	2.23033	CSK	1.80565e-51	1.22182
TAF1C	0	2.71982	USP7	0	2.63579	FGF20	5.53554e-38	5.71942	RTN2	3.47941e-51	1.38152
DAPK3	0	1.78768	C19orf60	0	1.57282	APPL2	1.14057e-37	0.261895	ANAPC11	3.7167e-51	0.193339
YIPF3	0	0.936545	UBE2D1	0	1.80562	RYR1	1.21382e-37	2.54449	NDUFB8-1	4.26962e-51	0.17738
DBNL	0	1.24439	BDP1	0	1.9028	SNORD3B-2	2.01451e-37	3.53427	ETHE1	5.79027e-51	0.725735
MRPL20	0	0.841333	BRD3	0	1.64346	HCCS	2.56763e-37	0.551844	RPL19	5.79444e-51	0.135328
UBE2H	0	1.39513	NAPB	0	3.18316	CTA-292E10.6	2.76084e-37	1.16094	UNC45A	1.03316e-50	0.810325
FHOD1	0	3.92217	STIP1	0	1.70423	MTHFR	4.27132e-37	0.786398	OSBPL5	1.45399e-50	1.7592
RPS25	0	0.583123	APC2	0	2.33518	PRKCB	6.28748e-37	0.378818	FAM129A	1.56383e-50	2.88488
SORBS2	0	1.36378	TTTY15	0	3.39943	CHI3L1	7.35909e-37	3.99343	HEXB	2.1015e-50	0.724317
HEXIM1	0	1.75443	IDS	0	2.34331	HECA	8.81738e-37	0.917985	LRRC8C	2.29042e-50	1.65759
FES	0	3.90636	MXD4	0	2.62679	SIGLEC14	1.5842e-36	6.40508	PHB	2.94325e-50	0.242363
H2AFV	0	0.853928	ZSCAN9	0	3.16713	JAK3	1.86686e-36	3.92475	PLAU	3.49016e-50	2.6054
LSM2	0	0.926614	UBE2H	0	2.17304	EMILIN1	5.01313e-36	1.04748	TWIST1	4.74675e-50	1.84685
SH3BGRL	0	0.813077	SNW1	0	1.61356	GPRIN3	8.7422e-36	1.44884	ITPRIP	6.26846e-50	2.02196
N4BP3	0	5.15329	FKBP1A	0	1.1668	LASP1	1.02671e-35	0.290528	TMTC3	7.70557e-50	1.04846
HSP90AB1	0	0.637974	PHB	0	1.42356	SLC15A4	1.22008e-35	1.02157	MAGOH	1.23942e-49	0.337921
UBB	0	0.58937	PRDX3	0	1.4717	RP11-109G23.3	1.38239e-35	1.29092	KPNA3	1.52397e-49	0.367585
ADIPOR2	0	2.04768	NEMF	0	1.67706	CD81	1.50432e-35	0.0926875	RAB1B	1.85138e-49	0.658183
OAZ2	0	0.876484	NAA10	0	1.61125	DTX3L	2.3628e-35	1.88829	SIGMAR1	2.19109e-49	0.587929
DHRS4L2	0	1.68802	TXNDC9	0	2.10752	DNPH1	2.52353e-35	0.127477	2023-09-05	2.40104e-49	2.17886
UXT	0	0.938107	FAHD1	0	2.25577	ZNF524	3.22016e-35	0.594032	H2AFZ	3.52717e-49	0.133863
IL13RA1	0	3.06052	AKIRIN2	0	2.01276	KCNQ1	3.53767e-35	4.41366	C6orf211	4.17997e-49	0.726324
PARVA	0	2.42287	SUPT4H1	0	1.43948	AP003733.1	7.83432e-35	2.2478	NAPRT1	4.97237e-49	1.07668
TWF2	0	1.6141	APOPT1	0	1.89944	PI4K2A	8.13223e-35	1.19184	RPL31	6.70898e-49	0.142619
VIMP	0	0.89681	LZIC	0	2.34355	IL1RN	8.26973e-35	6.35773	FAM134C	1.10857e-48	1.02894
KLF13	0	1.79537	RNPS1	0	1.42347	KCNMB1	8.7055e-35	1.07921	GTF2E2	1.1869e-48	0.716895
ANXA2	0	1.6565	ARHGDIA	0	1.5777	ABHD15	1.61387e-34	2.73434	BANF1	1.57579e-48	0.199215
SLC37A3	0	2.06111	COMMD1	0	1.96482	ARSA	2.00908e-34	0.719144	JMJD6	1.97943e-48	0.788471
FAM210B	0	2.00452	TUSC1	0	2.95983	TLR3	2.02277e-34	2.98314	XBP1	2.2366e-48	0.41267
C19orf60	0	0.982938	NDUFA2	0	1.3109	FAM207A	3.08841e-34	0.318621	ABHD5	2.27167e-48	1.46838
MBNL2	0	2.08044	FKBP8	0	1.35973	CMYA5	3.32075e-34	1.45696	ELK4	2.39451e-48	1.20717
TAF11	0	1.16081	KLF6	0	1.55372	AL592494.5	4.69414e-34	3.17369	IFFO1	2.42436e-48	1.33304
ADIPOR1	0	1.46641	MMADHC	0	1.62591	AC074289.1	5.64133e-34	1.04241	RPS15A	3.04023e-48	0.14185
MT-ATP6	0	0.524991	CADM3	0	2.21724	TMEM255B	7.29625e-34	2.35193	MUSTN1	3.23687e-48	6.14194
PIM3	0	2.19789	PA2G4	0	1.29975	FAM149A	1.34379e-33	1.88515	FAM122A	3.27068e-48	0.702045
MPZL1	0	0.888425	COMMD2	0	1.67987	ATF5	1.39583e-33	0.792345	CALCOCO2	3.73316e-48	0.800839
FAM120A	0	1.7787	MRPS6	0	1.46357	HADH	1.54715e-33	0.233762	AKAP13	3.81768e-48	0.542242
RAI14	0	2.00458	CHMP5	0	1.32804	RTN2	1.59118e-33	0.685509	MID1IP1	5.10138e-48	0.453211
TCEAL8	0	0.901269	GOPC	0	1.85086	DPEP3	2.01596e-33	6.47183	CPNE1	5.64862e-48	0.369079
CIB1	0	1.20985	CELF4	0	2.19733	SLC7A6	2.11081e-33	1.1114	HBG1	6.45781e-48	0.24886
NKTR	0	0.955232	COL6A1	0	2.08687	SRA1	2.11112e-33	0.239034	MRPL52	7.05033e-48	0.269605
AURKAIP1	0	0.812932	AUTS2	0	1.99861	SSH1	2.72592e-33	1.11695	SCML1	7.27398e-48	0.768769
SPRY4	0	3.8437	ZFP90	0	2.62325	TTC7A	4.81661e-33	1.77055	PELI1	9.08537e-48	0.564388
DDX3X	0	1.13694	LSM3	0	1.28661	COX14	5.35891e-33	0.152198	IQGAP1	9.79165e-48	0.924688
TMEM59	0	0.699066	CCDC28B	0	1.62531	SP140	6.16257e-33	4.88931	SDC2	1.35382e-47	0.372339
MBNL1	0	2.02255	CPE	0	1.38297	GIMAP8	6.48619e-33	3.36676	FAM107B	2.09058e-47	0.481945
LTA4H	0	1.43421	KLHL9	0	2.23514	SPTLC2	6.88799e-33	0.276315	ZNRD1	2.43857e-47	0.533057
ATP10A	0	7.36849	USP11	0	1.57363	CCDC28A	8.50109e-33	0.738937	DPM1	2.67919e-47	0.39699
PDCD6	0	0.857947	IGF2BP2	0	1.73085	MTHFS	8.81137e-33	0.444695	FAM162A	3.13897e-47	0.435832
PSMB4	0	0.986284	UBXN4	0	1.23118	TSC22D2	1.27741e-32	0.418374	RPS3A	3.50763e-47	0.118191
KIF1C	0	3.14557	NDUFS7	0	1.2592	APOBR	1.62381e-32	5.81714	CHMP4A	3.73097e-47	0.355841
PARP14	0	2.97222	MRPS36	0	1.6271	TIGD4	4.17498e-32	1.60998	DIAPH2	3.93787e-47	1.5607
ATP5D	0	0.738511	ARL6IP5	0	1.25595	NPM3	5.44855e-32	0.321742	TIPARP	4.21389e-47	1.10996
YY1	0	1.11819	C1orf122	0	1.33314	ACADVL	6.72545e-32	0.15373	OPTN	4.36868e-47	0.729149
SNRNP40	0	1.22421	CUL5	0	2.12156	YBX3	7.46653e-32	0.337807	NSMCE1	4.69015e-47	0.332971
EML1	0	2.44091	RTFDC1	0	1.44972	RELB	8.52645e-32	2.05569	YPEL5	4.88171e-47	0.322391
CTTNBP2NL	0	1.74979	EAPP	0	1.57213	G0S2	2.41998e-31	1.84502	NFYC	5.0187e-47	0.495394
CHD3	0	1.55711	NSD1	0	2.00511	PNP	3.00794e-31	0.52479	ZNF428	7.73546e-47	0.176275
ATP9A	0	1.72293	GGNBP2	0	1.6931	RNPEPL1	3.44147e-31	0.585736	LATS2	8.41535e-47	1.80992
PIK3R6	0	6.78257	DCTN6	0	1.43737	STX11	1.18836e-30	4.80475	ZBTB1	9.06154e-47	0.637597
CDIPT	0	1.46258	CAPZB	0	1.25202	RP11-350G8.5	1.2707e-30	6.38973	RGL1	9.64195e-47	1.36866
ZCCHC17	0	0.885376	NACAD	0	3.06869	RASGRP4	1.66009e-30	6.07696	BOLA3	1.18101e-46	0.497374
SHARPIN	0	1.3857	IFT52	0	2.16331	PAQR5	1.84068e-30	2.86177	BCAR1	2.39553e-46	0.495654
GCC2	0	1.2187	SYT11	0	1.39382	SLC30A1	2.14116e-30	0.552325	ZC3HAV1	3.40108e-46	1.15442
CD55	0	3.66297	NOVA1	0	1.26137	JAZF1	3.14826e-30	0.491371	SWAP70	4.63424e-46	0.880484
IL10RB	0	2.25	CWC15	0	1.35202	HSPBAP1	3.38625e-30	0.985353	SMIM12	5.16618e-46	0.514186
TUG1	0	1.34863	EBP	0	1.791	RPS8	3.49947e-30	0.0653577	FAU	5.95773e-46	0.137872
H1FX	0	1.09024	PTPRS	0	1.56292	CARD11	3.79978e-30	5.52209	NXPH4	1.16159e-45	1.65403
REXO2	0	1.23643	TLN2	0	3.09645	RPS27A	3.80908e-30	0.0754077	RASD2	1.33857e-45	4.06592
SPG7	0	1.34527	IGF1R	0	2.89061	IRAK4	4.57155e-30	0.849903	CKS1B	1.34058e-45	0.353734
FOXS1	0	3.78327	LIMD2	0	2.10392	PFKP	5.55789e-30	0.610713	CNTN6	1.54434e-45	3.19058
KIF26A	0	4.38765	UBQLN1	0	2.03973	SGK3	5.92474e-30	1.05234	PTPN9	1.78014e-45	1.0723
AUP1	0	1.01137	DCBLD2	0	3.20559	CD7	1.30895e-29	3.96021	PHF1	1.8767e-45	0.735463
LINC00961	0	8.86315	LDOC1	0	2.30864	GLS	1.38118e-29	0.501857	SAV1	2.07975e-45	0.897894
LASP1	0	1.63587	SHISA5	0	2.20675	MEF2D	1.66782e-29	1.00238	CCNG1	2.3026e-45	0.398543
C9orf142	0	1.05313	CELF5	0	2.8703	XIRP1	1.71912e-29	6.1422	CCND2	4.69314e-45	0.339479
RALY	0	0.90164	ZADH2	0	2.51264	ZNF394	2.11049e-29	0.566732	SNRPB2	6.211e-45	0.194021
RBCK1	0	1.57149	LUC7L	0	1.72224	GNPTAB	2.64026e-29	0.400622	TMEM38B	6.24024e-45	0.728304
SEC61A1	0	1.31151	WSB2	0	2.5854	RP11-262H14.1	4.45898e-29	2.63397	LAYN	6.42137e-45	2.25732
AK2	0	1.28547	TUBGCP4	0	2.49818	RELT	5.08365e-29	0.791024	COPB1	6.83199e-45	0.404032
IGFBP2	0	0.863417	FAM127B	0	1.6974	EEPD1	5.84947e-29	0.240149	DBNL	7.16514e-45	0.393743
ABHD2	0	1.72081	RBMS1	0	2.83289	RHOQ	7.30631e-29	0.567127	SESN3	8.31038e-45	0.339579
TMEM256	0	0.920656	NRIP1	0	3.03035	IVD	8.29076e-29	0.243858	EDF1	1.44621e-44	0.152529
RNF144B	0	5.25019	EIF3G	0	1.36117	USP36	9.72557e-29	0.763179	SDF2L1	1.45644e-44	0.431915
CASKIN2	0	2.50877	NAP1L5	0	2.16928	NINJ2	1.20889e-28	0.465703	PRPF19	1.46792e-44	0.463917
MFHAS1	0	2.3709	CD46	0	2.38104	SLC27A3	1.65413e-28	0.611412	SDHC	1.78987e-44	0.248166
UQCRB	0	0.623195	SLTM	0	1.53018	S100Z	2.4438e-28	6.64158	IARS2	2.29993e-44	0.635837
PPM1G	0	0.886408	FAXC	0	3.2892	PTPN2	2.61381e-28	0.357763	RARRES2	2.53369e-44	0.705812
E2F4	0	1.94607	FUNDC2	0	1.60836	RP11-90P13.1	3.53236e-28	6.90966	IRF2BP2	2.58505e-44	0.420068
SREK1IP1	0	1.14383	SEC11C	0	1.29443	GPBAR1	4.14523e-28	4.91812	RBP1	3.44687e-44	0.107298
SPTLC2	0	1.68624	TXNRD1	0	2.43268	ALDH3B1	4.63538e-28	2.30427	SSRP1	4.49693e-44	0.308665
YME1L1	0	1.34379	JARID2	0	2.37814	HIST1H2AC	4.80748e-28	0.311509	TUSC1	4.57017e-44	0.748468
TMEM258	0	0.668642	PPP1R12A	0	1.63731	ARHGAP17	5.88448e-28	0.69106	CHST14	5.00947e-44	1.36713
CHST15	0	2.90418	ZNF254	0	2.64686	SLC37A4	7.80779e-28	0.477608	NDUFA12	5.01665e-44	0.199478
MATN2	0	2.9532	TES	0	4.21574	USP2	9.05929e-28	0.900554	CNIH4	6.23666e-44	0.349248
TAPBP	0	1.61956	PRPSAP2	0	1.88301	RP11-343N15.5	9.06957e-28	0.18875	SGPL1	6.57671e-44	0.666094
IFNGR2	0	1.56552	EID2	0	3.24279	FFAR4	1.49397e-27	6.60161	FAM204A	8.08004e-44	0.332711
STK10	0	3.61939	UBE2D3	0	1.16871	INO80C	1.85932e-27	0.357558	NAALADL1	1.04586e-43	3.16154
SDF2	0	1.09241	HSPH1	0	1.80288	TAPSAR1	2.46496e-27	2.34112	RECK	1.24404e-43	1.51416
ALG5	0	1.23612	NDUFS3	0	1.30931	DISC1	2.73878e-27	1.14663	UBA7	1.36785e-43	2.56304
DECR1	0	1.02885	PDCL3	0	2.34154	OSER1	3.64445e-27	0.284091	NAP1L1	2.54167e-43	0.112119
YIPF5	0	1.3119	RAB33A	0	1.66755	RUNX2	4.45397e-27	3.57292	IL34	3.40828e-43	3.82618
FKBP2	0	0.793735	ANKS1A	0	3.3327	RP1-313I6.12	6.14458e-27	0.976638	RALBP1	3.78836e-43	0.427114
CNPY3	0	1.22569	IGF2BP3	0	2.63839	FFAR2	9.77631e-27	6.89961	P2RX4	4.97734e-43	1.0343
CAPZB	0	0.787703	BOD1	0	1.80567	PADI2	1.50873e-26	0.701138	SP140L	5.05976e-43	3.15533
TEAD2	0	1.83158	TMEM66	0	1.0173	SLC39A4	1.80055e-26	0.808962	C11orf83	5.2176e-43	0.375038
TP53I3	0	1.50244	NAGK	0	1.97991	SDSL	2.42938e-26	0.527206	NFAT5	6.5819e-43	0.777777
REST	0	1.40666	CHORDC1	0	1.8701	SLC37A2	2.43398e-26	4.99335	FKBP4	8.59706e-43	0.325815
RAPH1	0	2.82178	AGTPBP1	0	3.21498	CD5L	2.75186e-26	6.85056	MMP25	1.08587e-42	3.77081
RP11-475N22.4	0	7.42888	ATP5J2	0	1.00889	CDV3	3.62352e-26	0.187349	NR1H3	1.59607e-42	1.99336
METTL9	0	0.780136	PRDM2	0	2.22461	CEBPG	3.95714e-26	0.291743	CLDN5	1.73431e-42	0.139152
ABHD14B	0	3.27669	RBBP4	0	1.32576	CHD1	4.24121e-26	0.17921	GLS	2.24693e-42	1.02741
TPRA1	0	1.89205	PHC2	0	2.48419	RPL22	4.92265e-26	0.0470427	MRPL22	3.10729e-42	0.338047
HEY1	0	1.10327	ENDOG	0	3.13303	MIR4435-1HG	5.11707e-26	0.687896	PBX2	3.38044e-42	1.03704
GPIHBP1	0	8.16696	KPNA3	0	1.73435	CD276	5.74894e-26	0.313597	PIGT	4.0848e-42	0.425064
EML3	0	3.5059	FAM133B	0	1.41463	FAM159A	7.56967e-26	2.72031	DLST	4.47215e-42	0.736676
CSNK2B	0	0.804562	EIF5B	0	1.28303	ITGA5	9.2026e-26	1.16798	ATP6V0E1	7.50088e-42	0.171432
STXBP6	0	2.11577	ZMYND8	0	2.03899	TRIM21	9.93757e-26	1.77721	TEAD4	7.94584e-42	3.15807
EOGT	0	5.53177	COMTD1	0	4.05608	RP11-1017G21.5	1.17833e-25	1.70297	ATF1	8.25362e-42	0.811934
ELK4	0	2.53428	PPP1CA	0	1.39445	TCOF1	1.38663e-25	0.454891	CORO2B	8.90079e-42	1.0806
KXD1	0	1.25767	FBXW7	0	2.76113	ESYT1	1.46439e-25	0.657582	DACT3	9.65691e-42	1.08992
G3BP1	0	1.03177	VPS72	0	1.79224	CTA-384D8.34	1.98588e-25	6.76718	C11orf31	1.12727e-41	0.176333
HBB	0	1.60379	CCNG2	0	2.35073	KBTBD12	2.50231e-25	4.01913	BST2	1.46567e-41	1.00823
NEU1	0	1.5693	NFU1	0	1.85895	SIGLEC11	2.59053e-25	5.38399	AIP	1.64714e-41	0.388587
RPL34	0	0.511452	MAML3	0	4.14682	UBASH3B	3.58232e-25	1.6455	LAMTOR1	2.10688e-41	0.203481
ISCU	0	0.935838	SUDS3	0	2.21779	SPATA20	3.63333e-25	0.558257	EGFL6	2.76227e-41	2.50523
KRT18	0	4.73056	TPPP3	0	1.66538	IFNAR2	3.79108e-25	0.307252	CHMP1B	2.86695e-41	0.363196
PLEC	0	1.6379	SMARCD1	0	2.02184	CCDC69	4.11872e-25	2.33651	TRIOBP	4.81872e-41	0.99054
EIF5B	0	0.781694	CHMP3	0	1.82147	GK	4.49607e-25	0.795748	CABIN1	6.53786e-41	0.657844
KIFC3	0	2.47229	BCL11A	0	2.42734	PTCRA	7.37814e-25	5.82785	SMAGP	8.18467e-41	1.81627
CPT1A	0	2.86425	PABPC1	0	1.1157	KDELC2	7.45368e-25	0.802333	COPS6	1.01155e-40	0.213317
MRPS14	0	1.11879	BAD	0	1.57331	LACTB2	1.06538e-24	0.430061	ATP5F1	1.11544e-40	0.183167
SMAD6	0	5.46317	ZC3H11A	0	2.12948	SLC40A1	2.14482e-24	0.409055	KIAA1755	1.19782e-40	2.31567
SH3BP4	0	2.33751	AIP	0	1.94441	LINC00528	2.55437e-24	6.21805	SNRPD3	1.796e-40	0.200049
LYN	0	3.41189	EEF1E1	0	1.65999	FBP1	2.67762e-24	4.43025	SCARF1	1.81754e-40	2.41923
NDUFS5	0	0.63822	GFOD2	0	2.62488	ELL2	2.96746e-24	0.632253	DCLK3	2.34335e-40	4.15214
PHLDB1	0	1.55524	NLN	0	3.17677	SLC10A3	3.25424e-24	1.14546	CISH	2.3832e-40	2.61945
CCM2L	0	6.20682	MED10	0	1.67178	CD52	3.6647e-24	4.73413	BACE2	3.98241e-40	1.40765
DENND2C	0	6.30289	COA3	0	1.30488	AC000003.2	3.83451e-24	1.16296	DGKZ	5.55949e-40	0.931071
LAMTOR1	0	0.80584	WBP11	0	1.87643	FGL1	4.26686e-24	5.6229	PITPNB	6.74717e-40	0.416771
ATP5G3	0	0.685667	TAX1BP1	0	1.30812	MYOF	4.67094e-24	1.84745	RAB20	7.92687e-40	1.70323
CCDC23	0	1.00533	URI1	0	2.26915	SELL	5.47297e-24	2.21753	U2AF1	7.95325e-40	0.159879
BRD4	0	1.32644	SRM	0	1.95907	SLC17A5	7.0735e-24	0.551222	COQ10B	1.09605e-39	0.630333
PRRC2C	0	0.845853	PITPNB	0	2.03432	DHX58	9.12961e-24	2.94526	STARD9	1.35272e-39	1.53502
MRPL12	0	1.08543	CHD8	0	2.56654	KBTBD8	9.45632e-24	1.98712	LENG1	1.42668e-39	0.607302
TXN	0	0.686933	HMGA1	0	1.52227	ATG7	1.05155e-23	0.615109	CD79B	1.43717e-39	5.3621
RBM39	0	0.742706	PCNX	0	3.07186	ADRBK1	1.10985e-23	0.62516	UQCRB	1.99375e-39	0.146521
NDUFB8-1	0	0.701486	INPP5F	0	2.78994	SLC2A8	1.53807e-23	0.351614	CLTB	2.06994e-39	0.252008
MRPL41	0	0.85621	BLOC1S6	0	1.82259	RAP1B	1.80231e-23	0.119506	IL11RA	2.67626e-39	0.66376
FNTA	0	0.913709	ZNF667	0	2.95231	AL627309.1	1.82881e-23	4.78126	ADAMTS7	2.84776e-39	1.95531
PDCD6IP	0	1.45873	SBNO1	0	2.03055	YDJC	2.13638e-23	0.456921	COMT	3.09237e-39	0.17345
NUDT5	0	1.07388	CDC42EP3	0	3.25899	LINC00422	3.02818e-23	5.99606	GOLIM4	3.58835e-39	0.167214
HNRNPH1	0	0.795436	CCAR1	0	1.78941	PTBP3	3.25761e-23	0.416555	ATP6V1E1	3.65657e-39	0.296675
RELA	0	1.8526	SETD2	0	2.4026	HIST1H2BC	6.63157e-23	1.42204	WDR54	3.91885e-39	0.448911
HVCN1	0	2.63434	RND2	0	1.99383	NLRC4	1.65178e-22	6.39052	PDIA4	5.13243e-39	0.280244
ITPR3	0	6.3223	ZSCAN18	0	1.68627	CTC-241F20.3	1.68608e-22	1.81682	2023-09-02	7.11464e-39	0.170421
PHACTR4	0	1.43888	FNIP2	0	2.6559	TREML1	2.2861e-22	5.48776	NOTCH2NL	7.63349e-39	0.826099
POLR1D	0	1.02618	KIAA0232	0	2.23576	ABCD1	2.72716e-22	1.51053	RP11-109G23.3	8.87364e-39	1.92222
ARHGEF1	0	2.06884	XRCC6	0	1.22806	SNAI3	2.89398e-22	6.26434	GNG12	9.72042e-39	0.330426
CHST2	0	2.94552	PSIP1	0	1.25132	C9orf66	2.93283e-22	5.56457	XAF1	1.4201e-38	1.98707
ARPC1A	0	0.958354	NDUFA10	0	1.54001	COX6A2	3.00883e-22	3.82502	LTBP4	1.77901e-38	1.26131
TFPT	0	1.65257	PPHLN1	0	1.6868	PLA2G4A	3.38225e-22	1.34188	LAMP1	1.8238e-38	0.215052
BUD31	0	0.836506	TSPYL1	0	1.8822	N4BP2L1	3.61396e-22	0.531448	PRPF38B	2.5977e-38	0.243088
MSX1	0	2.66967	KIAA1549L	0	4.35401	LIMK1	4.22486e-22	0.632861	TMEM50B	3.29602e-38	0.344465
LBH	0	1.71232	PAPOLA	0	1.40254	MAP4K1	4.48682e-22	2.76882	SEC24D	3.46497e-38	1.75245
ST8SIA4	0	2.36213	KAT6B	0	2.06925	RASSF8	8.20291e-22	0.479024	C1QTNF1	3.54778e-38	5.34595
STAT1	0	2.04881	TCEA1	0	1.26479	LACTB	8.36906e-22	0.356799	RBM8A	4.05072e-38	0.176865
ACTG1	0	0.555891	BAG6	0	1.80366	SIGLEC5	9.95604e-22	6.05741	RILP	4.37287e-38	1.94892
WLS	0	1.14486	C11orf73	0	1.44957	RASSF7	1.22822e-21	1.00637	UQCR10	5.57619e-38	0.155599
IFIT1	0	2.31671	ZBTB8OS	0	2.23605	UTP6	1.33179e-21	0.242056	PHF11	5.7876e-38	0.868093
COX5A	0	0.687434	ATAD1	0	1.84537	USP6NL	1.78699e-21	0.474301	TRIM38	6.14482e-38	2.15641
NDUFB9	0	0.732747	NIPBL	0	1.82483	SNORD3A	2.21952e-21	0.598488	NCKAP1	6.41604e-38	0.420469
IER5L	0	2.1143	PSMD6	0	1.61913	TMEM220	2.23199e-21	0.799165	CTSZ	7.66711e-38	0.863004
PEPD	0	1.09302	SNRPD3	0	1.32741	RHOBTB2	4.12536e-21	0.751115	PTK7	8.01639e-38	0.814939
RER1	0	1.03014	TTLL7	0	1.7749	RGL2	4.17027e-21	0.215997	NAB2	1.10177e-37	1.14022
LRRC55	0	3.85705	ZNF608	0	1.99952	LILRA1	5.32622e-21	6.71262	OR2A1-AS1	1.3061e-37	4.54875
DYNLT3	0	2.00492	PWAR6	0	2.35562	EHBP1L1	5.68326e-21	1.6173	AC100830.3	1.41947e-37	3.68729
VPS29	0	0.850844	BRWD1	0	1.77505	CHEK2	9.76774e-21	0.720258	SEPHS2	2.08258e-37	0.426574
PSMA4	0	0.671578	ARMCX6	0	1.969	PLAC8	1.00821e-20	4.79942	NKX6-1	2.3981e-37	1.0483
MRPL9	0	1.14412	DDX46	0	1.32517	ZNRF2	1.7077e-20	1.29657	HSPA12A	2.54637e-37	1.30243
TMEM248	0	1.60248	EIF2S2	0	1.26713	AMPD3	1.84774e-20	0.586852	ELAVL1	2.84296e-37	0.287281
SSU72	0	0.930709	VPS26A	0	1.90174	IKBKB	3.66955e-20	0.551504	LINC00672	3.11654e-37	0.908891
SMOX	0	1.49469	KLHL42	0	2.29463	ORAI1	4.10019e-20	0.745869	LRRFIP2	3.18026e-37	0.477181
CHURC1	0	0.901525	PPP2CA	0	1.2728	PARVB	4.83013e-20	0.560814	PLSCR4	3.25776e-37	0.979118
DAB2IP	0	2.85528	RAB1A	0	1.18547	PLP2	5.05279e-20	0.597554	YAP1	3.54821e-37	0.811672
ABI3	0	3.17959	CCDC107	0	1.69357	RP11-305L7.3	5.71229e-20	6.13227	ADAMTS10	3.78336e-37	1.63374
FBLN2	0	3.08862	TPM4	0	1.70965	ERMAP	8.66182e-20	1.24831	RBM3	5.10063e-37	0.192326
FAM174A	0	1.46799	SRP19	0	1.74838	ADAM10	9.36495e-20	0.223826	PITPNM1	7.62971e-37	1.55191
SMAP1	0	1.0954	UPF3A	0	1.42482	ID2	9.43572e-20	0.0976899	NFIC	8.53934e-37	0.417268
FLOT1	0	1.00598	SPOCK3	0	3.43614	RP11-24F11.2	1.44095e-19	6.66018	NIP7	1.01148e-36	0.667359
SLC14A1	0	7.33691	MED13L	0	2.4567	LINC00649	1.44817e-19	3.2983	FAM46A	1.05257e-36	0.878582
MZT2B	0	0.786001	RAD50	0	1.97566	PTPRJ	1.54712e-19	2.7083	ZFAND2B	1.07471e-36	0.663249
RFXANK	0	1.10469	NME3	0	1.51738	MAN1A1	1.82403e-19	1.32512	KIFC3	1.47311e-36	1.0251
RPS15	0	0.526355	GLOD4	0	1.59415	CDCP1	2.28602e-19	5.23685	USE1	1.66597e-36	0.415101
ZNF467	0	4.31713	SPAG9	0	1.6052	BCL2L12	2.42451e-19	0.453733	NKX3-2	1.77239e-36	3.97947
CAMKK2	0	2.49898	CDH2	0	1.4809	SLC39A11	2.5872e-19	1.21779	DNAJC17	1.81185e-36	0.958479
SDC3	0	1.03903	ZNF664	0	2.46387	NQO2	3.08461e-19	0.312264	RBX1	1.98201e-36	0.154435
YPEL5	0	1.02167	PRKRA	0	1.56335	RPS11	3.13564e-19	0.0284739	TRAM1	2.35886e-36	0.30172
MT-ND1	0	0.53959	SUCLG1	0	1.32702	PLEKHG5	3.86291e-19	1.09883	GSDMD	2.43605e-36	1.33712
RPL23A	0	0.545542	CCNDBP1	0	2.40629	NFATC1	3.99977e-19	1.38473	RNF139	3.03763e-36	0.500536
IFNGR1	0	1.00974	NAE1	0	1.64218	ANKRD22	4.15928e-19	6.1589	DDAH2	3.49007e-36	0.132099
CLPP	0	1.06412	SIAH1	0	2.04935	HDAC10	4.31085e-19	0.625825	ARID3A	3.73647e-36	0.822985
TIMM13	0	0.712123	TMEM258	0	1.00047	NAP1L1	4.70511e-19	0.0415018	CIB1	4.17155e-36	0.314418
FAM96B	0	0.752145	ANK2	0	2.20034	TAPBPL	5.00874e-19	0.885422	SRSF9	4.48817e-36	0.162922
TFPI	0	0.868995	C17orf75	0	3.18097	SIAH2	5.27907e-19	0.475375	MTX1	5.10728e-36	0.490555
RPL19	0	0.55144	DDX18	0	1.29668	KCNJ5	5.4089e-19	3.52243	SEPN1	5.97587e-36	0.555119
ERP44	0	1.15403	EMC6	0	1.48065	ICAM2	7.68617e-19	0.200537	RHBDF1	6.45396e-36	1.35589
AIDA	0	1.2999	HECTD4	0	2.95022	SCN1B	1.14568e-18	1.72188	ZNF618	6.82381e-36	0.616586
PMF1	0	0.975636	FASN	0	2.35614	RASA3	1.16552e-18	0.506839	MRPL32	7.0903e-36	0.343006
FAM213B	0	1.88746	ATXN2	0	2.0455	ROR2	1.1731e-18	1.48847	NR4A2	7.2809e-36	1.0034
CRTAP	0	1.96582	PAK7	0	2.65682	RAPGEF6	1.23557e-18	0.550179	PTPRN2	7.43535e-36	0.464796
UBE2K	0	1.18227	SRGAP1	0	2.21342	PMEPA1	1.453e-18	0.194147	TRPC4	8.08125e-36	2.30972
BAD	0	0.949994	REC8	0	1.89655	CD55	1.66232e-18	0.885149	CDK9	9.2203e-36	0.874007
GNAI3	0	0.92427	MGEA5	0	1.72993	RP11-426L16.8	1.8101e-18	3.94853	UBE2I	9.63013e-36	0.169552
TMED2	0	0.748515	CYFIP2	0	2.49722	AC005082.12	2.13389e-18	1.51814	ZNF362	1.02347e-35	0.922189
ILVBL	0	1.35665	PRELID1	0	1.33034	CASP10	2.2053e-18	1.9911	MRPL36	1.16038e-35	0.304559
SRSF7	0	0.763348	PSMC3	0	1.28078	IDH2	2.2979e-18	0.0914752	FRMD4A	1.2654e-35	0.367142
SAR1A	0	0.982305	RP11-247C2.2	0	6.55808	NEFH	2.9029e-18	1.20897	RPS6KB2	1.7226e-35	0.586655
RPL23	0	0.590611	SRSF5	0	1.11538	PLXND1	3.63882e-18	0.748542	NCK1	1.87933e-35	0.514259
SERTAD3	0	1.95774	JTB	0	1.2435	TPM4	4.38978e-18	0.0518302	LOXL2	2.22623e-35	2.16611
TBXA2R	0	4.80878	ANKRD36C	0	1.93149	SGK223	5.37312e-18	0.648006	KIAA0195	2.6136e-35	1.01295
SYNJ2BP	0	1.61813	NPEPPS	0	1.85353	GPR132	5.62587e-18	6.77447	NAA10	3.08989e-35	0.258239
HMG20B	0	1.184	PAIP2	0	1.18678	BRI3BP	5.86264e-18	0.619328	DHRSX	3.10456e-35	0.558898
GLRX5	0	1.28335	CDC34	0	2.59677	GCLC	6.1523e-18	0.54775	TCN2	3.30727e-35	0.800446
MRPL17	0	1.45705	RWDD1	0	1.25745	MRC2	7.7475e-18	0.339469	CDC42EP2	3.48067e-35	1.46123
RABEP2	0	2.73698	CMPK1	0	1.85083	AC147651.3	8.68775e-18	2.97773	PLEKHH2	4.50392e-35	1.06611
EIF3D	0	0.861061	STUB1	0	1.50873	RPS14	1.11193e-17	0.0580654	EIF2S2	5.19134e-35	0.196502
CDC42EP2	0	3.12996	MTMR9	0	2.19922	SEC24D	1.23853e-17	0.825487	SPPL2A	5.5247e-35	0.666737
EIF3J	0	0.818186	STRA13	0	1.50645	CYTH3	1.4904e-17	0.628515	RRBP1	6.46092e-35	0.311903
STAB1	0	4.01816	ZNF207	0	1.39034	DLGAP3	2.42336e-17	1.66472	NHP2L1	6.91469e-35	0.173167
DDX17	0	0.776564	LTN1	0	2.51951	CYBRD1	2.63569e-17	0.506975	MCFD2	7.87885e-35	0.455038
ANKS1A	0	2.19573	CPEB4	0	1.88659	CAMK1D	2.64364e-17	0.285479	SLC35C2	9.08557e-35	0.598989
IFT20	0	1.19903	MSANTD4	0	2.62093	MAP2K3	2.77209e-17	0.604928	MTCH1	1.03229e-34	0.182647
KANK2	0	2.35481	UGCG	0	2.84106	CST3	2.86658e-17	-0.428507	RARG	2.16288e-34	2.41534
MAP3K3	0	3.02542	PPP2CB	0	1.87608	IMPA2	3.19795e-17	0.619971	AAMP	2.2374e-34	0.287276
SEPN1	0	1.58797	LEO1	0	2.17308	IRAK2	4.04504e-17	3.56704	TMEM214	2.51766e-34	1.09801
CLSTN1	0	1.08045	TMOD2	0	2.40753	CLECL1	4.32665e-17	6.32142	CCDC107	2.76214e-34	0.31492
ATP11A	0	3.08394	NSG2	0	1.5978	CYB561D2	4.48017e-17	0.289553	MAN1B1	2.87817e-34	0.591313
TEX264	0	1.25382	CUEDC2	0	1.22389	SUMF1	4.53137e-17	0.637652	COX4I2	3.47801e-34	7.08379
PSMB6	0	0.715631	PPP2R1A	0	1.13739	NAB2	4.76223e-17	0.499743	FAM96B	4.59339e-34	0.174858
PCBP1	0	0.840397	PSMD14	0	1.49403	APAF1	5.54404e-17	0.555417	CDK4	5.0898e-34	0.216162
NR1H2	0	1.60694	PHF21B	0	3.34329	HLA-DRB5	5.84529e-17	5.31883	UBE2B	6.17556e-34	0.242764
EIF4EBP2	0	1.37487	IGF2BP1	0	2.83779	PAQR8	6.05686e-17	0.239779	GALNT11	6.51224e-34	0.470159
MMP25	0	6.73894	CIR1	0	1.58006	ACRBP	6.49441e-17	3.51712	TPCN1	8.45772e-34	1.56439
PSMA5	0	0.945893	UBTF	0	1.86016	HSBP1L1	7.68076e-17	1.3315	CRELD1	8.65024e-34	0.50839
SIPA1L2	0	2.14831	RPLP2	0	0.75743	SCAF11	9.63804e-17	0.101839	SAMD14	9.39247e-34	1.06238
ADD1	0	1.1017	LMBR1L	0	2.4609	AURKC	9.9396e-17	1.42028	ATP10D	9.40949e-34	1.6761
RBM3	0	0.779073	CHURC1	0	1.38877	CRTAP	1.05761e-16	0.260074	PTGES2	1.2162e-33	0.471861
CYTH3	0	2.96654	ARL16	0	1.61432	WDFY2	1.06453e-16	0.637997	ARRDC4	1.4279e-33	1.73872
NRBP1	0	1.13281	MPP3	0	3.83222	SCO2	1.84436e-16	0.33146	NACA	1.45091e-33	0.0795253
COX7A2	0	0.550286	FAM200B	0	1.59248	FAM111A	2.34203e-16	0.426461	NPM3	2.14298e-33	0.591677
C20orf196	0	2.30936	MOAP1	0	1.79269	ITPR2	2.35605e-16	0.0505262	WDR60	2.34708e-33	0.357444
CCDC141	0	7.68792	TAF11	0	1.69334	OSBPL3	2.67973e-16	2.14341	PLA2R1	2.38175e-33	4.34893
HERC2	0	1.16958	POGZ	0	1.92998	MICB	2.9416e-16	4.89902	NRARP	2.40527e-33	0.715442
MANF	0	0.936779	SGIP1	0	2.8952	WBSCR27	3.41771e-16	2.44351	ANGPT1	3.49703e-33	1.29497
KIF17	0	5.0757	ZFAND5	0	1.43288	ELL	3.56948e-16	0.672474	AGAP2	3.87722e-33	2.34656
IL4R	0	4.8576	TSC22D3	0	1.71199	ZBTB7B	3.75481e-16	1.38835	CALHM2	4.15292e-33	2.52746
ACOT9	0	2.04376	HOOK3	0	1.78959	CLPB	3.77839e-16	0.980413	MTFP1	4.17594e-33	1.23095
RNF114	0	1.22435	ADSS	0	2.26701	SYTL3	3.99515e-16	2.62919	VIMP	4.20218e-33	0.204964
MVB12A	0	1.27873	SREK1IP1	0	1.71516	OAS2	4.03967e-16	2.37153	ANKRD11	4.26851e-33	0.236665
SORT1	0	1.72422	UFC1	0	1.29639	RPN2	4.14862e-16	0.0791969	SAMD9	4.74668e-33	2.56291
NDUFA2	0	0.765111	DUSP8	0	3.85372	KDM7A	4.33856e-16	0.44196	SRSF7	5.05333e-33	0.149927
LINC00998	0	0.841624	HADHA	0	1.35108	NAT1	4.49221e-16	2.36539	PQLC3	5.11347e-33	1.40985
PPM1H	0	4.70976	PSMA5	0	1.51117	KIAA1551	4.57815e-16	0.333736	FOXL1	6.26376e-33	5.87478
MCTS1	0	1.03752	CASD1	0	2.85038	RP11-392P7.6	5.17577e-16	2.60317	PCBP1	6.27471e-33	0.17665
PHF20L1	0	1.02026	TRIM33	0	2.18343	ATP1A1	5.84388e-16	0.137341	LMF1	6.46029e-33	0.777203
ROCK1	0	1.07839	TPD52	0	3.0883	GALNT2	5.86902e-16	0.282888	HARS	7.03686e-33	0.369295
GPX7	0	1.36613	CLVS1	0	4.26776	FAM114A1	6.05488e-16	0.344867	TBC1D2B	8.08102e-33	1.80577
PFDN4	0	0.852748	CAMSAP1	0	3.06336	RIPK3	6.55035e-16	4.64285	FAM174A	8.1375e-33	0.481595
HIPK3	0	2.47033	XKR4	0	3.62226	LINC00671	6.67949e-16	5.20668	PPP3CC	9.58545e-33	0.98017
LBR	0	1.10551	PREPL	0	2.05591	THOC6	6.91619e-16	0.295754	MRPS21	9.81782e-33	0.166804
BET1	0	1.49199	TXNL4A	0	1.64244	PPM1N	8.0606e-16	2.8831	C14orf2	9.85093e-33	0.138234
EFCAB4A	0	5.5763	KLHDC8B	0	2.64813	DNM2	8.07263e-16	0.219646	IFNGR2	1.02911e-32	0.500376
SEPHS2	0	1.33128	SOX12	0	2.5933	ZNF846	1.0033e-15	1.28696	LRP1	1.16105e-32	0.327428
CWC15	0	0.815898	RTCA	0	2.22953	ZNF703	1.65832e-15	0.323079	RCAN2	1.21827e-32	1.73376
COL5A2	0	2.13851	EFNA3	0	2.51334	MFSD11	1.8789e-15	0.279557	FLOT1	1.39751e-32	0.27592
LATS2	0	3.33569	SEC62	0	0.930627	HLA-F	1.88328e-15	2.92772	FHL2	1.46241e-32	1.84914
PHB	0	0.825434	C11orf74	0	1.97741	FHIT	2.08216e-15	0.323879	FAM43A	1.60741e-32	1.22331
MALT1	0	2.71973	FAM49B	0	1.58765	MYL9	2.13641e-15	0.559922	STUB1	1.79014e-32	0.226036
BOLA3	0	1.29005	NPDC1	0	1.49179	RPS6KB2	2.25998e-15	0.219633	BCL2L12	2.3061e-32	1.03891
F11R	0	5.28629	DIXDC1	0	2.38305	RASGEF1B	2.28283e-15	0.301314	MYL3	2.48512e-32	3.66004
CHMP4A	0	1.04204	ATF7IP	0	2.43055	TLR2	2.46439e-15	6.20124	CD2AP	3.57476e-32	1.22744
COX7A2L	0	0.712603	C21orf33	0	1.52425	MXD1	2.54396e-15	0.5613	NUP54	3.62054e-32	0.520673
MAP4K3	0	2.29832	BUD31	0	1.27136	FCGBP	2.91358e-15	4.39672	CNPY4	4.00294e-32	0.689623
UBE2L6	0	1.13506	COMMD9	0	1.73483	CNFN	3.27956e-15	1.00835	DGCR6L	4.0456e-32	0.266761
LL22NC03-75H12.2	0	9.88864	TMEM126A	0	1.77433	DNAJB4	3.31307e-15	0.373376	TGFBI	5.87294e-32	1.64896
ST6GALNAC3	0	2.20127	PIK3R1	0	1.82195	RNASEH2B	3.47608e-15	0.184881	EIF4H	6.11284e-32	0.219187
HSPH1	0	1.12219	NOSIP	0	1.58119	FAM72B	3.89159e-15	2.14033	ZNF768	8.68599e-32	1.11086
COX16	0	0.717909	ITSN1	0	1.81739	HIST1H2BG	4.17886e-15	2.45722	IL17RC	1.01154e-31	1.09206
SKI	0	2.04764	MFAP1	0	1.82199	TMEM91	4.89541e-15	0.601283	TMEM248	1.38734e-31	0.53327
OPTN	0	1.72793	PPIB	0	1.0087	SAMD4A	7.85287e-15	0.755081	RELA	1.51057e-31	0.656373
SPATS2L	0	1.11209	CMIP	0	2.22304	ASIP	9.03779e-15	4.30506	ATP5O	1.91945e-31	0.134437
MRP63	0	0.819329	C1D	0	1.61754	CIB1	1.16156e-14	0.0798911	HBB	2.06593e-31	0.314814
SSSCA1	0	1.6731	RAC1	0	1.06559	MINK1	1.19038e-14	0.615529	WDR45	2.23513e-31	0.506187
MRPL51	0	0.7399	ZYG11B	0	2.48329	RP11-138I18.2	1.3683e-14	6.02318	OXA1L	2.38417e-31	0.390329
CPNE8	0	3.30379	ZNF708	0	2.91091	STAT3	1.38746e-14	0.107559	ADARB1	2.43514e-31	1.77986
RPL21	0	0.480298	FAM50A	0	1.83457	CHN2	1.47722e-14	0.429304	NAA38	3.02728e-31	0.225493
WDR33	0	1.04596	RANBP2	0	2.41838	LTB	1.59851e-14	3.20723	SEC61A1	3.13213e-31	0.379489
NUMB	0	1.63904	GRIA2	0	1.90921	MAN2B1	1.64024e-14	1.51836	P4HA2	3.70741e-31	1.91504
CD109	0	4.8656	FAM204A	0	1.63951	ADM	1.92695e-14	0.343803	P4HA1	3.94519e-31	0.329739
MAF1	0	0.98359	NAPG	0	2.47685	VRK2	1.94758e-14	0.819386	RP11-488L18.10	3.97272e-31	1.64133
ATP6V1F	0	0.711123	SNRNP35	0	2.06733	PARP12	2.26151e-14	1.24205	BAK1	4.0625e-31	1.06929
HINT2	0	1.12566	C5orf24	0	1.49773	FAM102B	2.55197e-14	0.909914	BACH1	4.11163e-31	0.799447
RHOBTB1	0	2.85186	GHITM	0	1.22185	PIK3R6	2.9987e-14	1.99898	ATAD1	4.26395e-31	0.32031
DDOST	0	0.982186	DDX3X	0	1.61181	GCH1	3.67351e-14	1.93276	RAB3D	4.34849e-31	1.30016
TIMP3	0	0.849148	MED4	0	1.46836	GFER	3.78678e-14	0.281377	SRPR	4.66649e-31	0.675153
SRRM2	0	0.825276	PNPLA8	0	1.7256	CBWD1	4.10363e-14	0.184184	EIF2B2	5.23609e-31	0.540498
STK25	0	1.04798	NKTR	0	1.36123	DERL3	4.83307e-14	0.958442	EML3	5.42352e-31	1.61236
B4GALT1	0	3.04316	C8orf59	0	1.37902	DCTD	5.25476e-14	0.211188	ATP6AP2	5.56558e-31	0.162786
PTRHD1	0	1.02594	TAOK1	0	1.83211	ZNF217	6.25737e-14	0.795063	RP11-108M9.4	5.66781e-31	0.599731
SNX9	0	2.04597	NOL7	0	1.44548	MYO7A	6.6548e-14	3.80258	PER1	6.14849e-31	1.20985
FAM84A	0	1.47165	SPOP	0	1.64089	IRAK1	6.76589e-14	0.442124	SLC30A10	7.75948e-31	1.4298
COL9A3	0	1.68804	FAM19A5	0	2.41805	HLA-DOA	7.15236e-14	4.22588	PIP4K2A	9.26813e-31	0.636928
PRKAR2A	0	1.31004	BICD1	0	2.44515	KCNA5	7.31296e-14	2.01193	STK24	1.44168e-30	0.910611
GOSR2	0	1.75321	FBXO11	0	2.08375	ARHGAP6	7.39661e-14	1.67301	ZCCHC9	1.52103e-30	0.700813
FAM69B	0	2.48919	AFAP1	0	2.98326	MIR155HG	8.15193e-14	3.53545	KDELR3	1.54806e-30	3.07128
APOL2	0	2.89609	GRIPAP1	0	2.28483	MYO1E	1.10721e-13	0.674447	AC079210.1	1.55186e-30	3.81478
SLC16A4	0	3.34419	CFL2	0	1.48034	ATG16L2	1.15373e-13	0.765523	SYNGAP1	2.14342e-30	1.14902
DLL1	0	1.36683	POLE4	0	1.66165	RAB33B	1.17178e-13	0.715162	DIMT1	2.42653e-30	0.648301
PPIA	0	0.57551	DENR	0	1.68933	LINC00987	1.27251e-13	1.47592	RASIP1	2.5011e-30	1.81758
HK1	0	1.50916	MYO1B	0	2.96109	DUSP5	1.42523e-13	1.2625	MLXIP	2.56649e-30	0.674725
COMT	0	0.745096	ANAPC11	0	1.00521	CCDC109B	1.57e-13	0.293412	FNDC3B	3.34174e-30	0.790807
DUSP23	0	1.96147	SFXN1	0	1.84712	OASL	1.65417e-13	5.29588	RPL24	3.79367e-30	0.0759699
SSNA1	0	0.916782	RABEP1	0	1.76856	APLP2	1.89613e-13	0.0580994	GPI	5.40144e-30	0.375361
PRX	0	6.3615	YIPF6	0	1.53012	NCEH1	1.93789e-13	1.2308	SPRED2	5.54798e-30	1.09139
KIAA0141	0	1.93305	VTI1B	0	1.67042	MRVI1	1.95173e-13	1.59362	C1orf123	6.91636e-30	0.301458
MOB1A	0	1.43649	TMEM14B	0	1.40966	CLEC4A	2.16858e-13	2.20112	ARF4	7.11924e-30	0.18702
RBM42	0	0.969936	SNRNP27	0	1.55493	SFT2D2	2.51719e-13	0.29008	SNUPN	8.50279e-30	0.620646
ARF5	0	0.964198	CEND1	0	2.59799	KMT2E-AS1	2.51838e-13	0.651861	SEMA4C	9.86229e-30	0.663215
STARD4	0	1.86958	HSDL1	0	2.26501	POMC	2.87993e-13	0.300535	ANKRD10	1.00806e-29	0.375672
CDH2	0	0.90146	ZNF358	0	2.74293	ADPRH	3.34871e-13	2.64129	BMP1	1.07195e-29	0.971189
ESYT1	0	2.6368	PTBP3	0	3.24098	ITPRIP	3.48106e-13	0.765533	EHBP1L1	1.17579e-29	2.51806
TMEM184B	0	1.75787	MPHOSPH10	0	1.81045	RASL11A	3.54929e-13	2.55489	GLO1	1.54921e-29	0.180298
TMEM101	0	1.44899	SLC35E2B	0	2.42696	CACNA2D4	4.92738e-13	4.26312	PSMA4	1.63202e-29	0.13797
SPG21	0	1.13098	CEP290	0	2.04321	SUSD1	5.27466e-13	1.33607	OS9	2.02623e-29	0.233346
DNAJC2	0	1.35873	USP47	0	1.69666	GPX3	5.80035e-13	0.925171	YWHAH	2.60315e-29	0.137892
RILPL2	0	2.73462	RSL1D1	0	1.39489	CASS4	5.95253e-13	5.18452	MIR22HG	2.85922e-29	1.9595
MAPRE1	0	0.799956	ZMYM4	0	2.48483	BRK1	7.49605e-13	0.048101	EFNB2	2.89941e-29	0.681765
EPHB4	0	3.92472	OTUB1	0	1.62343	GHDC	8.29071e-13	0.667288	ELOVL1	3.59108e-29	0.0812193
RPS24	0	0.503475	MRPL52	0	1.29207	PLD2	8.97147e-13	0.683902	F2RL2	4.18938e-29	5.37775
SCRN2	0	1.73062	TRA2A	0	1.38801	TFEB	1.06836e-12	0.243108	SLC16A12	5.08836e-29	3.33182
MOV10	0	3.33038	TALDO1	0	1.09138	PSTPIP2	1.13989e-12	2.52292	SLFN5	5.49511e-29	1.88248
PPIB	0	0.653361	FGF9	0	3.57913	TSPAN14	1.32536e-12	0.117536	RAB8A	6.08427e-29	0.285595
UBXN1	0	0.734291	MRPS18C	0	1.54295	ACAA2	1.34322e-12	0.0864988	ELP5	6.63473e-29	0.410009
C19orf24	0	1.39676	MYT1	0	3.31523	LRRFIP1	1.3996e-12	0.184834	HSPB11	6.8577e-29	0.289164
SRSF11	0	0.720022	BRD2	0	1.5112	SSR1	1.43132e-12	0.103928	TP53I3	6.98426e-29	0.427238
PROM1	0	2.05672	NUDC	0	1.16366	CLN6	1.44623e-12	0.357575	HSPB6	7.01805e-29	1.75587
LMAN1	0	1.20121	PSPC1	0	2.00408	LINC00910	1.48416e-12	1.93167	KLHL36	7.56989e-29	1.05317
PPDPF	0	0.649646	POP7	0	1.70913	PTPRN2	1.57354e-12	0.1235	MAP2K3	9.8758e-29	1.12625
CHIC2	0	1.46078	PHACTR3	0	1.67224	CDKN2C	1.6279e-12	0.193209	COMMD8	1.27539e-28	0.515691
PSMB2	0	0.763696	LAPTM4B	0	1.6253	C6orf62	1.7272e-12	0.102603	TNFSF15	1.32003e-28	6.23283
TBC1D1	0	2.3699	SRP54	0	1.83773	PTGS2	1.83065e-12	3.11288	TEAD1	1.52764e-28	0.450341
FUNDC2	0	0.908883	FAM107B	0	2.23805	FAM166B	1.87405e-12	0.847643	AKR7A2	1.70233e-28	0.242192
PLAUR	0	2.96194	RNF181	0	1.38997	IFIT2	2.29001e-12	0.484625	ELK3	1.70584e-28	0.953368
IRF3	0	1.64158	UQCRC1	0	1.33661	SALL1	2.30959e-12	0.13367	DPPA4	2.00341e-28	1.24788
SYF2	0	0.83134	HDGFRP2	0	2.20944	COX6B1	2.38082e-12	0.0620162	CACNA1C	2.04286e-28	2.08151
KCTD10	0	2.6282	PHKB	0	2.28879	C15orf48	2.55178e-12	3.48465	EIF5A	2.16604e-28	0.223226
SLC44A2	0	1.42077	GSK3A	0	2.89811	FAM105B	2.83162e-12	0.466705	CITED2	2.21822e-28	0.35499
NXN	0	2.07517	MPC2	0	1.35479	GHRL	3.04069e-12	2.04577	SSFA2	2.84022e-28	0.519781
MAP3K1	0	2.4581	R3HDM2	0	2.26187	C1orf56	3.55225e-12	0.188967	ARHGAP44	3.53899e-28	1.79767
RPIA	0	1.63549	NKIRAS2	0	1.83471	CTD-2020K17.1	3.82161e-12	3.27089	ZNF593	3.54438e-28	0.457857
HIST1H2BK	0	1.55027	GABARAPL1	0	1.96165	RP11-493L12.4	3.82977e-12	6.01572	SUMO3	3.61582e-28	0.24526
DHRS7	0	0.91617	UQCR11-1	0	0.895661	NR1H2	4.03939e-12	0.187084	SLC39A8	4.92015e-28	1.44485
JMJD6	0	1.75695	GOT1	0	2.17269	GALNT10	4.15029e-12	0.548333	PHLDB1	5.22464e-28	0.420337
MAP1LC3B	0	0.742966	DUSP12	0	2.15439	PROC	5.85057e-12	4.48614	NIT2	6.2961e-28	0.496962
MCMBP	0	1.67894	SEC63	0	1.50024	CD226	5.94678e-12	5.13504	DNAJB11	6.80242e-28	0.240064
C11orf83	0	1.10292	FAM92A1	0	2.09744	GUCY1A3	6.86941e-12	0.311763	ACAP2	7.67579e-28	0.46559
PKM	0	0.618095	LYRM2	0	1.62644	SLC31A1	6.95743e-12	0.299078	SRC	9.55538e-28	1.16817
GFM1	0	1.39432	RBM5	0	1.66316	LINC-PINT	7.15935e-12	1.08355	RIC8A	9.90794e-28	0.363861
GLTSCR2	0	0.703116	ACYP1	0	2.08797	MED12L	7.24912e-12	0.739239	TMEM184B	1.01607e-27	0.59131
AFF4	0	1.29342	SNRPG	0	1.01061	MYCBP	8.42937e-12	0.408058	MICU3	1.05558e-27	0.747509
MGMT	0	1.24825	RUNDC3B	0	3.24033	OLFML2B	9.21291e-12	0.667572	PARD6G	1.06277e-27	1.36686
BCL7C	0	1.54631	EPM2AIP1	0	1.79575	C14orf119	1.21297e-11	0.109858	MAP7D3	1.14923e-27	0.77323
PSMD8	0	0.687267	ELOVL4	0	2.59425	RP11-346C20.3	1.23587e-11	2.97297	DECR1	1.38803e-27	0.243434
HSD17B11	0	1.21376	CDK5	0	2.15798	TMEM127	1.38264e-11	0.368766	ITGA11	1.92258e-27	5.38096
PDE8A	0	3.58693	GOT2	0	2.21506	SNX20	1.45153e-11	5.92054	HIF1A	2.051e-27	0.299642
GAPDH	0	0.537607	SYF2	0	1.30833	ABCB4	1.54481e-11	1.92349	MIR24-2	2.2212e-27	1.35815
CCDC3	0	3.25491	YPEL5	0	1.5154	BCL6	1.6693e-11	0.791579	NXF1	2.43262e-27	0.592815
SZRD1	0	1.34176	CGGBP1	0	1.85013	RNF181	1.70124e-11	0.0785863	PLEKHA5	2.64724e-27	0.333854
KLF11	0	3.2388	SLC38A2	0	2.14234	SLC17A9	1.8007e-11	4.97308	ZHX1	2.71079e-27	0.462559
SEC62	0	0.567602	ERICH1	0	2.1845	NUDT18	1.82662e-11	1.4919	SIK2	2.88531e-27	1.29333
SNRPD3	0	0.769512	TRMT112	0	1.1206	CEBPE	1.9312e-11	6.27239	ST8SIA4	3.10144e-27	0.836149
DNTTIP2	0	1.21809	MED19	0	1.68648	MIR503HG	1.9378e-11	0.931154	RPL32	3.73599e-27	0.0880229
PIM1	0	1.99806	SYNRG	0	2.13543	TMEM102	1.94112e-11	2.84799	ACTL6A	4.52944e-27	0.336514
ARFRP1	0	1.38698	N4BP2	0	2.4242	RP11-490O6.2	1.94444e-11	2.37974	DGCR6	5.38205e-27	0.409335
ZNF580	0	1.08571	KIAA1586	0	2.38057	F11R	1.94638e-11	1.50774	CREB3L2	5.64783e-27	0.932399
RTFDC1	0	0.801786	AES	0	1.76169	AGR2	2.3197e-11	5.26496	OSTM1	5.95849e-27	0.650765
TECPR1	0	2.08332	USP34	0	1.87784	LILRB2	2.53052e-11	6.79976	CLTA	6.02006e-27	0.128626
NDUFB11	0	0.601588	RP11-513I15.6	0	3.9557	TBC1D10C	2.57446e-11	3.98531	GGCX	6.36198e-27	0.556339
NEK3	0	2.54611	MMP24-AS1	0	2.19298	MAML1	2.67599e-11	0.331504	KRT10	6.66337e-27	0.161972
MRPL36	0	0.989581	PRPF4B	0	1.43117	C16orf70	2.70619e-11	0.511414	MYCBP	6.80402e-27	1.02221
PARP9	0	2.87539	NETO2	0	2.80372	ARSG	3.18474e-11	0.690264	ZNF568	7.82e-27	0.721101
MED28	0	0.959761	RPRM	0	2.67707	TPK1	4.46423e-11	1.09229	SLC2A6	8.34927e-27	0.910514
UBE2I	0	0.740552	PRPF6	0	1.50603	ST6GALNAC6	4.83858e-11	0.283473	MRPL24	8.36377e-27	0.343863
MYO1E	0	3.12934	PDCD2	0	1.90484	2023-03-02	5.1277e-11	0.252599	C12orf10	1.00422e-26	0.306823
GCLM	0	2.2514	HOXC9	0	1.92455	USP4	5.17032e-11	0.237329	PFKL	1.04827e-26	0.289457
DNAJC3	0	1.23998	NBEA	0	2.24351	FGD3	5.84907e-11	0.524711	SHARPIN	1.17918e-26	0.377725
MRPS6	0	0.823149	CD151	0	1.54436	CSNK1D	6.24302e-11	0.131307	VPS36	1.22996e-26	0.373477
GLRX	0	1.41123	DAD1	0	1.00986	RP11-318A15.2	6.24671e-11	1.17409	PKN1	1.23686e-26	0.507173
CKMT2	0	4.87672	RAD21	0	1.24416	JADE2	6.46041e-11	2.36912	PSMB3	1.53219e-26	0.148795
RPS13	0	0.498157	STX2	0	2.39629	HIST1H3D	6.50674e-11	0.687776	COPS7A	1.62241e-26	0.475881
C20orf24	0	0.882419	EIF3D	0	1.32357	TNFSF9	6.53172e-11	2.06461	SCAND1	1.85165e-26	0.153114
SRSF4	0	0.888353	ZNF770	0	2.09958	LINC00865	6.75859e-11	0.768217	ANTXR1	2.36372e-26	0.796209
TNFRSF12A	0	3.35947	SPCS1	0	1.05911	MAP3K1	7.08718e-11	0.35134	NYNRIN	2.69544e-26	1.6879
JTB	0	0.741703	ATP5D	0	1.0875	XXbac-B135H6.15	7.4191e-11	4.16851	PIAS3	4.20716e-26	1.01461
VPS37B	0	1.51715	SRSF10	0	1.6226	ZNF480	8.69311e-11	0.396706	PLOD3	4.82562e-26	0.450844
SCAF11	0	0.892152	CACYBP	0	1.20723	USP32	8.71168e-11	0.448604	C9orf153	5.08972e-26	4.95089
ARHGAP31	0	3.05056	DUSP26	0	2.06071	SDR42E2	9.4426e-11	1.26312	EPHA2	5.0909e-26	2.66412
RPL29	0	0.516106	PABPC4	0	2.17229	ABTB1	1.0682e-10	0.463799	SNAPC2	5.20362e-26	0.632975
PRPF38B	0	0.885012	PPP1R18	0	2.41464	NUBP1	1.204e-10	0.159162	FAM207A	5.72043e-26	0.481827
FKBP8	0	0.768749	NDUFS1	0	1.7232	TPMT	1.22709e-10	0.22195	CCDC102A	6.15008e-26	1.87577
ARHGAP27	0	4.93864	TOX3	0	2.43609	CD163	1.27883e-10	5.17419	PDE4C	6.40616e-26	4.89263
ACTR1B	0	1.38535	C4orf27	0	1.47275	BCAR3	1.30341e-10	0.406288	CTD-2536I1.1	7.5502e-26	4.04438
PLEKHF1	0	4.52964	MRPL1	0	1.87871	RPS17	1.31763e-10	0.217639	RP11-804A23.4	7.84665e-26	6.89325
MSRA	0	1.41308	SGCB	0	1.46773	PUS1	1.41112e-10	0.643697	C15orf57	8.36229e-26	0.581013
FILIP1	0	2.91857	UFM1	0	1.78786	DUSP22	1.43978e-10	0.390454	TGFB3	9.1765e-26	2.36829
HDAC1	0	1.4156	AHSA1	0	1.33154	C3orf58	1.65187e-10	0.221759	CCDC8	1.00057e-25	0.912084
LURAP1L	0	2.43763	LDHA	0	1.21719	NAGPA	1.75724e-10	0.467996	KLF11	1.0739e-25	1.45878
HGSNAT	0	2.03315	SNRPB	0	1.22621	MKNK2	2.1417e-10	0.30992	PRKACA	1.1165e-25	0.791369
PDCD10	0	1.00214	ASPHD1	0	3.89907	MAP3K3	2.15113e-10	0.489494	TEAD3	1.33658e-25	2.04112
EIF4G1	0	1.29384	MGAT4B	0	3.43161	PDK3	2.15902e-10	1.11274	TLE4	1.43731e-25	0.258368
NMI	0	3.05501	SRSF6	0	1.47106	B3GALT4	2.24396e-10	0.488891	DUSP6	1.57233e-25	0.387416
UBE2R2	0	1.04446	NCOA4	0	1.67813	TP53I11	2.25015e-10	0.300931	ZNFX1	1.71798e-25	1.12204
UBXN4	0	0.721754	C17orf85	0	2.31455	TMEM140	2.60439e-10	2.97994	TMEM98	2.27291e-25	0.181778
RP11-251M1.1	0	8.4359	CRBN	0	1.54164	RAB39A	2.89946e-10	1.27737	RHOT2	2.75092e-25	0.409657
NDUFB2	0	0.562958	COPS6	0	1.17758	AC026806.2	3.0282e-10	5.50758	DAP	2.84679e-25	0.432338
EIF4A2	0	0.540175	ARPC5L	0	1.61726	HIPK3	3.36552e-10	0.347803	GNAI3	3.14425e-25	0.195658
UFC1	0	0.726736	RABL6	0	2.10896	CORO7	3.43643e-10	0.193544	ELMSAN1	3.2939e-25	0.766273
H2AFY	0	0.688476	ARCN1	0	2.47712	GRASP	3.54352e-10	1.33262	SP3	3.52563e-25	0.446505
TNXB	0	4.91728	SRPK2	0	1.21818	CARD6	3.82602e-10	2.3345	L1TD1	3.56531e-25	3.34081
SPAG7	0	0.814804	IER5L	0	3.04387	RP11-138A9.1	4.63884e-10	1.57147	EGR2	4.40642e-25	1.16327
ARHGEF7	0	1.38808	FAM229B	0	1.35435	CXCL10	4.88125e-10	5.99453	ST3GAL2	4.57368e-25	1.06054
HSD17B4	0	1.04022	ZNF22	0	1.22217	GSAP	4.99696e-10	1.65321	AK3	5.65373e-25	0.386907
ALPK3	0	4.43915	NTF3	0	6.8825	METTL7A	5.61584e-10	-0.016776	SSSCA1	5.75924e-25	0.526427
DGKE	0	3.35451	PLCL1	0	4.32704	SLC43A3	5.66848e-10	0.387168	TDRP	6.6208e-25	1.2021
IRF2	0	1.68218	BTBD6	0	3.86033	DNASE1L1	5.76542e-10	1.15993	C16orf62	6.89799e-25	0.574076
PCBP2	0	0.724372	KIF3C	0	3.03991	NKG7	5.86456e-10	4.58532	FAM210B	7.05734e-25	0.557727
YPEL3	0	1.38409	KRT10	0	1.1482	SNAP29	7.08726e-10	0.180803	C12orf44	7.95765e-25	0.390011
LSM14A	0	0.858277	TMEM219	0	1.44372	COMMD8	7.47403e-10	0.173857	XPNPEP1	8.04887e-25	0.389131
DUSP5	0	4.53486	OLFM1	0	2.1191	ANK1	8.14251e-10	1.10798	SSNA1	8.6257e-25	0.190965
ITPKB	0	2.77798	CCDC92	0	3.29001	PDE1B	8.4332e-10	0.865534	NDUFS7	9.76585e-25	0.122929
MYEOV2	0	0.620841	TTC1	0	1.5542	ADSSL1	8.52105e-10	0.820982	EIF3I	9.90769e-25	0.153891
NFATC3	0	1.90469	DNMT3A	0	2.48182	C16orf98	8.6633e-10	2.69342	LYN	1.03746e-24	1.40015
DAP	0	1.38904	PCNP	0	1.2257	RGL3	9.077e-10	2.01557	NDUFB5	1.13905e-24	0.159817
PGF	0	3.03035	REEP2	0	2.10542	RIPK2	9.45781e-10	0.230754	TPR	1.14095e-24	0.156855
PPP1R14A	0	0.94518	PRAF2	0	1.66635	SERPINF2	1.00754e-09	4.17687	SNAP29	1.15331e-24	0.514068
HADHB	0	0.782693	TSNAX	0	1.84685	INSIG2	1.53229e-09	0.186855	DOCK1	1.39111e-24	0.846197
RPL15	0	0.490093	CCDC115	0	1.77047	RP11-10H3.1	1.70205e-09	7.66328	BET1	1.50963e-24	0.442074
STUB1	0	0.871379	PPP1R10	0	1.93156	HMGCL	1.75486e-09	0.203725	RILPL2	1.74989e-24	1.06977
ACSL3	0	0.910196	KLF13	0	2.45722	PTCH2	1.78775e-09	0.80903	C20orf202	1.77336e-24	6.12422
SNHG9	0	1.12077	DDX52	0	1.76038	UAP1L1	1.79367e-09	1.72914	EGFLAM	1.91057e-24	2.65888
SERINC2	0	2.62365	RP11-466P24.7	0	5.26844	HRH1	1.82702e-09	0.370326	TMEM43	1.91839e-24	0.64341
BFAR	0	1.26366	POLB	0	3.02612	RP13-638C3.4	1.83801e-09	1.22236	GOLGA2	2.73308e-24	0.390268
SNX17	0	0.97297	ZSWIM7	0	1.67916	BEST1	1.8621e-09	0.364222	RAP2C	3.28547e-24	0.746161
TRIM38	0	3.88691	PRDX6	0	1.19755	AC109826.1	2.5755e-09	4.91967	AMICA1	3.86265e-24	5.31628
MRFAP1	0	0.586516	ELOVL6	0	2.28463	NAPRT1	2.79201e-09	0.274573	HMGCL	4.82132e-24	0.578072
AMFR	0	1.63363	NSF	0	2.55058	RALGAPA2	2.90197e-09	0.411207	PARP14	5.57622e-24	1.08772
C12orf44	0	1.29303	ADD1	0	1.66782	NEK3	3.04472e-09	0.341956	ZBTB46	5.7075e-24	2.06279
TMEM8A	0	2.93266	RAB7A	0	1.12447	CACNB4	3.35878e-09	0.286874	TMBIM6	5.95002e-24	0.113803
PLAT	0	1.28119	NF1	0	1.90485	UCHL3	3.36469e-09	0.140889	ACTR2	6.34951e-24	0.220984
KDSR	0	1.22584	TMEM230	0	1.23087	PDE6G	3.42352e-09	2.04415	SUB1	8.3944e-24	0.11078
TMEM205	0	0.88912	TIMM17A	0	1.60452	TEX264	3.75147e-09	0.100448	DCHS2	8.67148e-24	2.64412
PPP3CA	0	0.962836	ROBO1	0	2.55338	EPB41L2	3.85864e-09	-0.119839	IL6ST	9.10093e-24	0.305394
SMIM19	0	1.27689	FBXO21	0	1.40432	LY75	4.2123e-09	4.90836	ASB9	9.39659e-24	3.532
LIPA	0	1.05138	PHACTR4	0	2.0453	ZNF385C	4.21301e-09	1.73465	STX10	9.51998e-24	0.323636
TRIP10	0	3.05359	SRRM3	0	3.10025	CEBPA-AS1	4.79483e-09	3.38754	PTPN6	9.80132e-24	1.69266
WARS	0	2.27818	APRT	0	1.37306	CTD-2562J15.6	4.80685e-09	3.53792	DAP3	1.04975e-23	0.358262
FAM60A	0	0.964025	IFT20	0	1.80689	ELF4	4.80859e-09	3.79566	AP3M2	1.34876e-23	0.60538
RPL18A	0	0.494954	CKAP4	0	2.11191	QSOX1	4.81578e-09	0.257466	UBE2L6	1.35423e-23	0.253801
SLC43A2	0	1.80758	OST4	0	0.891126	PSD4	5.04379e-09	2.55146	RABIF	1.35817e-23	0.58886
SEMA6A	0	1.02271	MRFAP1L1	0	1.76027	PFKFB2	5.18437e-09	1.10299	PXDC1	1.60148e-23	1.13173
STOML2	0	0.871075	ARID1B	0	2.2716	TMEM14C	5.38933e-09	0.0504092	EPS8L1	1.74187e-23	0.918675
PIEZO1	0	4.23823	RAB2B	0	2.78352	RP11-407N17.5	5.90663e-09	1.97138	NFKB2	1.77298e-23	1.61777
MVP	0	3.59324	LAMTOR1	0	1.10243	PPP1R3G	6.41235e-09	0.811769	DRAM1	1.83532e-23	2.69207
XBP1	0	1.08992	LY6H	0	1.76597	CMTM2	6.70971e-09	3.21752	OBFC1	1.84127e-23	1.42612
SLC25A39	0	1.03912	RIMS2	0	3.15289	TPCN1	7.14001e-09	0.544626	SLA	1.8572e-23	1.99488
C1orf86	0	0.942083	R3HCC1	0	1.78725	LACC1	7.15627e-09	1.93826	SSBP4	2.06329e-23	0.316889
FGFR1OP2	0	1.04252	PDLIM7	0	2.04502	LINC00998	7.27505e-09	0.0294601	CTNND1	2.1286e-23	0.347914
PSMA3	0	0.789434	RRAGA	0	1.22492	GNS	7.76337e-09	0.288555	IMPA2	2.72526e-23	1.29901
ICAM1	0	4.2594	NUDT21	0	1.82546	BIRC3	8.07302e-09	3.10323	SYAP1	3.04607e-23	0.29234
NAPA	0	1.08283	MRPS5	0	1.49849	AP5B1	9.17784e-09	1.46792	ITPA	3.08452e-23	0.256522
DNAJB6	0	0.633256	OARD1	0	1.73139	GRAP	9.60637e-09	1.02795	E2F4	3.86614e-23	0.588695
MTDH	0	0.719873	WHSC1	0	2.16131	OMA1	1.16289e-08	0.362958	TMEM115	4.15443e-23	0.393273
GLS	0	2.18791	GRHPR	0	1.30105	ABHD8	1.18927e-08	0.239073	RELB	4.21766e-23	2.54081
PLCG1	0	2.29644	CYB5R3	0	1.38204	E2F4	1.20056e-08	0.188493	PAM	4.24637e-23	0.376103
COPE	0	0.625985	MZT1	0	1.82787	AC147651.4	1.30686e-08	3.349	ESYT2	4.48669e-23	1.14828
MAP2K3	0	2.56985	C11orf48	0	1.59377	ZNF581	1.35155e-08	0.210231	SLAIN2	4.6136e-23	0.585516
SEC23A	0	1.46211	DEAF1	0	2.23287	TNNI2	1.42792e-08	4.311	TNFRSF14	4.64856e-23	2.15225
H3F3B	0	0.523939	TATDN1	0	1.89007	MEF2C-AS1	1.61807e-08	2.65906	SNRNP40	5.36322e-23	0.275141
GADD45G	1.443315530578e-310	1.28771	MRPS26	0	1.28687	RPS6KA3	1.66427e-08	0.238948	SLC50A1	5.5019e-23	0.860618
AC010642.1	1.81338090630665e-310	1.82981	SEC31A	0	2.23465	AC022182.3	1.85981e-08	0.701291	VDAC2	5.70749e-23	0.121635
PML	2.085695494748e-310	2.38919	SMAP2	0	2.73688	GPR114	1.90614e-08	5.74984	SCO2	6.053e-23	0.647549
ANKH	3.829658660475e-310	1.90651	ZNF821	0	2.07501	IZUMO1	1.92179e-08	5.47736	SMARCD3	6.96589e-23	0.339261
GATSL3	4.9140217014323e-310	2.51117	TSPAN4	0	2.67447	SOCS3	2.21367e-08	0.112245	GORASP2	9.12427e-23	0.329022
NDST1	0	2.3459	YME1L1	0	1.80271	AF127936.5	2.42972e-08	6.66825	DCBLD2	9.37269e-23	0.581941
KRAS	0	0.947196	SDCCAG8	0	1.8356	GAB2	2.54038e-08	0.517865	CASP7	9.38513e-23	1.21392
DPEP2	0	6.56934	UBE2E1	0	1.33339	FOSL2	2.56687e-08	0.924777	ANO6	1.02501e-22	1.10791
CPNE2	0	1.31909	RRP36	0	2.9327	CMPK2	2.66552e-08	1.45524	CD58	1.0652e-22	0.80868
MESDC2	0	0.87188	TAF1D	0	1.52767	CHRNE	2.67098e-08	2.5296	COMMD1	1.08872e-22	0.265712
PPP3CC	0	2.25172	ATP8A2	0	4.21979	TK1	3.08121e-08	0.41697	BAZ2A	1.42219e-22	0.486129
ETFA	0	0.9081	SCN9A	0	3.45521	C22orf46	3.18526e-08	0.541454	CSAG1	1.45616e-22	6.97686
TANC1	0	2.42123	DCLK1	0	1.7845	TNFAIP2	3.95422e-08	1.61696	SVEP1	1.4676e-22	2.84066
RPL30	0	0.511363	CIB2	0	3.22271	SMPD2	4.06089e-08	0.767449	HDLBP	1.50447e-22	0.275405
ZFAND2B	2.35633e-308	1.63353	TULP4	0	2.3285	FAM20A	4.11966e-08	0.878991	SOD1	1.50792e-22	0.106645
ASAP1	5.14237e-308	1.33222	SPEN	0	1.96667	PDCD1LG2	4.20607e-08	6.03699	CISD1	1.58606e-22	0.188904
C4orf32	5.66695e-308	4.82571	TTC37	0	2.09628	ZNF780A	4.49578e-08	0.578953	CERS2	1.66946e-22	0.250248
PRKCB	5.92289e-308	1.81589	IDI1	0	1.15289	C4orf3	4.62683e-08	0.0467526	LMOD3	1.73192e-22	2.52767
RASGRP2	8.2662e-308	2.68948	ZC3H8	0	2.30775	ATP10D	5.01345e-08	0.561705	LSM14A	1.9798e-22	0.194503
APPL1	1.55125e-307	1.01833	RPS29	0	0.705545	RP11-83A24.2	5.35809e-08	0.241251	BCKDK	2.00518e-22	0.362676
ATP5C1	2.08138e-307	0.627615	SPSB3	0	1.63633	PLB1	5.58822e-08	3.11718	RP11-307C19.2	2.22858e-22	5.40315
CYTH2	3.91501e-307	0.991792	TOMM22	0	1.22896	EML3	5.65924e-08	0.531096	MMP24-AS1	2.45843e-22	0.368697
C5orf24	7.16258e-307	0.900536	CLPP	0	1.52679	F13A1	5.92078e-08	4.44873	SULT1A1	2.46551e-22	1.27724
HAGH	7.84762e-307	0.928092	LSM12	0	2.00087	CTD-2035E11.3	6.42671e-08	3.95582	PRMT8	2.55845e-22	2.189
FURIN	1.03626e-306	3.71186	ATP6V1G2	0	1.88232	ELMO1	6.79832e-08	0.0875054	EMG1	2.80817e-22	0.454441
PCGF2	1.12187e-306	1.26543	SNAPC3	0	1.91002	CCL8	6.84621e-08	5.65089	TPGS1	3.06255e-22	0.354395
SNRPD2	1.73561e-306	0.549587	NRXN2	0	1.97554	RBM38	6.96507e-08	0.528847	MRPL10	3.10248e-22	0.396373
PPP1R12A	2.04189e-306	0.963484	BANF1	0	1.00634	MMP24-AS1	8.97497e-08	0.10286	RP11-318C24.2	3.8344e-22	4.31568
SUCLG2	8.76804e-306	1.35407	FXYD6	0	0.979665	EAF2	9.50719e-08	0.564402	RAP1A	3.85683e-22	0.154572
IQGAP2	8.98237e-306	2.14788	ANKRD17	0	1.82861	ETV6	1.00322e-07	0.339018	SRP72	4.58306e-22	0.171675
TTYH3	1.1699e-305	1.26359	DPH3	0	2.22293	MEPCE	1.07147e-07	0.367542	FAM63B	4.73329e-22	0.290622
HNRNPD	1.28028e-305	0.794776	NDUFAF4	0	2.11291	PPM1F	1.08323e-07	0.408989	ADCY3	4.90326e-22	1.845
CDC42BPB	1.41869e-305	1.63473	RARS2	0	2.13485	DPEP2	1.11953e-07	1.79527	TOB2	6.19339e-22	0.311971
WBSCR22	2.15201e-305	0.95111	EIF6	0	1.33042	RPPH1	1.16242e-07	0.536983	CTD-2369P2.2	6.39337e-22	1.42765
SRSF3	2.18841e-305	0.577834	PPP2R3C	0	1.72539	KDM6B	1.18249e-07	0.167987	PCBP3	6.43802e-22	1.63343
GANAB	4.81719e-305	1.42502	CRABP2	0	3.16351	MMD	1.18266e-07	0.0479412	STT3A	7.10911e-22	0.51395
SPCS1	5.95975e-305	0.641965	ARHGEF12	0	2.39018	RP11-244H3.4	1.18817e-07	2.02405	GTF2F1	8.47355e-22	0.303778
SRC	1.43437e-304	2.65084	NFIL3	0	3.6801	FLOT1	1.20534e-07	0.0639281	AC016629.8	9.03414e-22	1.51749
ICAM3	2.11465e-304	3.6868	HOXA5	0	2.09436	BET1L	1.48532e-07	0.451044	GAB1	9.14143e-22	0.549259
NDRG1	2.34717e-304	3.06886	LRRC61	0	2.28535	RP11-796E2.4	1.53256e-07	0.645525	2023-03-02	9.73954e-22	0.973972
COX8A	3.05442e-304	0.598942	UBTD2	0	2.75703	TNFAIP8L3	1.56615e-07	1.38922	REXO2	1.01441e-21	0.260871
TAOK2	3.11182e-304	2.33036	ATXN3	0	2.40661	KB-1507C5.4	1.59097e-07	5.02159	TSPYL2	1.0316e-21	0.69026
GGNBP2	1.70368e-303	0.941039	GPATCH2	0	1.97906	RAB35	1.69023e-07	0.205539	TNFAIP3	1.11381e-21	1.87954
SPAG9	3.57052e-303	0.883826	TRAPPC6B	0	2.54458	ANG	1.70302e-07	0.744571	SRPX2	1.12105e-21	4.84875
OXR1	6.2374e-303	0.970991	IRF2BPL	0	2.09361	MED14-AS1	1.93475e-07	1.14468	NUDT22	1.20337e-21	0.523769
LAPTM4B	2.59118e-302	0.851737	SON	0	0.859967	DISP1	1.96295e-07	0.756557	FAM50A	1.27209e-21	0.263493
AXIN2	1.55567e-301	2.50881	IRGQ	0	3.09926	RP11-760N9.1	2.11048e-07	6.1109	RP11-412D9.4	1.4189e-21	0.975953
URM1	1.69466e-301	1.01758	CCNG1	0	1.7281	WDR81	2.38162e-07	1.00821	FAM118B	1.52633e-21	0.468853
PYCARD	3.42809e-301	2.21172	ATP6V1B2	0	1.69599	KCNC3	2.40486e-07	1.29357	SCYL1	1.53311e-21	0.442236
EXOC3L1	7.20293e-301	4.71502	STX12	0	1.42586	RP11-156K13.3	2.50791e-07	7.41894	SEC63	1.8908e-21	0.215561
PPP4R2	1.3799e-300	1.07014	UBA6	0	2.0649	RP11-298J20.3	2.75508e-07	0.839208	ABHD11	1.94624e-21	0.899444
CCPG1	1.45139e-300	1.16412	TRA2B	0	1.049	RP11-629O1.2	2.87659e-07	0.650863	ADAMTS6	2.03584e-21	0.558727
FRYL	3.23321e-300	1.49279	CRIPT	0	1.54051	IL6	2.91835e-07	4.05912	CACNB3	2.04719e-21	0.904349
VPS4A	3.60257e-300	1.11447	SYNE2	0	1.70233	LINC00984	2.96783e-07	0.624393	PINX1	2.29901e-21	0.618829
GNB2L1	5.71575e-300	0.506266	PPME1	0	2.30697	GTSF1	2.98064e-07	4.59162	DUSP5	2.52726e-21	2.05855
ETV3	6.60366e-300	3.16826	ACTL6A	0	1.91806	RP11-138I1.2	3.57645e-07	7.15695	NPY1R	2.56804e-21	1.74945
SLC52A3	3.01562e-299	8.891	UBE2N	0	1.07031	FUT4	3.71814e-07	1.46691	PPP2R4	2.9571e-21	0.513886
SF3B5	3.3272e-299	0.658176	PDHA1	0	1.65168	ANKRD37	3.88618e-07	0.121674	SORT1	3.10222e-21	0.465591
DCTD	3.36947e-299	1.55822	RP3-525N10.2	0	1.86073	ATG4C	3.95024e-07	0.170944	CD81	3.23477e-21	0.128992
SQRDL	3.70848e-299	3.83401	EPHA4	0	3.20196	TRIM14	4.17287e-07	1.24295	HERPUD2	3.24221e-21	0.538552
ELF2	7.75439e-299	1.31439	NUFIP2	0	2.18098	SH3RF3	4.23262e-07	0.895967	THAP11	3.67612e-21	0.528056
RILP	2.62504e-298	3.53689	MPRIP	0	2.32045	CYP2S1	4.31041e-07	4.00325	NAAA	3.85578e-21	1.66043
LDLRAD3	7.07526e-298	1.87955	ATG12	0	1.53684	CTD-2521M24.9	4.42521e-07	3.1208	BLOC1S1	4.28909e-21	0.136216
TOMM22	7.22942e-298	0.751301	CUL2	0	2.21407	RP11-138A9.2	4.4745e-07	1.26979	WWC2	5.4086e-21	0.776621
ERF	7.31211e-298	1.87906	RALBP1	0	1.85689	LRP10	4.68437e-07	0.0667266	FHL5	5.87812e-21	7.07943
SYDE1	1.32476e-297	3.18052	EMC4	0	1.16951	RP5-998N21.4	5.23994e-07	4.60033	RPL11	8.53687e-21	0.0620518
BLMH	1.41762e-297	1.35744	SLC25A1	0	1.98941	JAG1	5.48384e-07	0.0824611	ST3GAL4	9.07774e-21	0.839486
ADAM17	6.42655e-297	1.32961	ENO1	0	0.984491	FAM120A	5.68833e-07	0.142576	FAM26E	9.48926e-21	4.65297
POR	7.44746e-297	1.09814	SOD1	0	0.89427	GBA	5.88219e-07	0.257357	SYMPK	9.52591e-21	0.306313
MPG	8.79645e-297	1.02708	SUGP2	0	1.85723	STARD5	6.22129e-07	1.68933	IQSEC3	1.06413e-20	2.33647
SNRPD1	1.74427e-296	0.640594	YIPF5	0	1.83644	PTPRCAP	6.49046e-07	2.19869	EIF2S3	1.09734e-20	0.233002
PACSIN2	4.98122e-296	1.5821	LBR	0	1.68183	BMF	6.93218e-07	0.895797	PDK2	1.11026e-20	0.513077
ZNF706	5.83164e-296	0.731855	WAC	0	1.60949	RP11-134P9.3	7.23198e-07	3.39175	BCL7B	1.14703e-20	0.445204
DPM1	1.39395e-295	1.00251	CTTNBP2NL	0	2.36371	RP11-83C7.1	7.46912e-07	6.28123	MAP3K11	1.19182e-20	0.501979
DGAT1	1.42334e-295	2.74234	CDC123	0	1.38949	MRO	7.50505e-07	3.89669	GGNBP2	1.2814e-20	0.225245
PTPN14	1.57752e-295	2.46514	KALRN	0	2.87034	SPINT1	7.83034e-07	3.59588	TRIM22	1.40962e-20	2.0272
GRB10	5.62633e-295	2.9371	ADRM1	0	1.37406	CBFB	8.90464e-07	0.152637	CMPK1	1.50979e-20	0.262514
ISYNA1	1.05927e-294	1.16837	GLS	0	3.18551	RNF125	9.04445e-07	0.616589	GSTM4	1.73515e-20	0.555821
SETD5	1.41336e-294	0.926558	C12orf76	0	1.587	BVES	9.39989e-07	1.09103	PINK1	1.81916e-20	0.463063
TMEM255B	1.56312e-294	5.32118	PHF5A	0	1.72597	RP11-66B24.4	1.0258e-06	5.30912	TMEM39B	1.86794e-20	0.605718
STX5	1.58453e-294	1.22153	MRPL28	0	1.34979	TBC1D2B	1.03675e-06	0.580866	FAM65A	1.99878e-20	0.895534
SWI5	8.24736e-294	1.33437	POLR2A	0	2.18567	CLDN7	1.15118e-06	2.15513	UBASH3B	2.06961e-20	2.13657
LDLR	2.37176e-293	1.58633	WDR33	0	1.54257	RP11-307C12.13	1.21908e-06	1.89995	HEG1	2.25307e-20	0.760014
HELZ2	6.39884e-293	4.32983	DDX39B	0	2.88222	UBE2J1	1.22911e-06	0.0932075	SRP68	2.26739e-20	0.38094
CARD10	7.47764e-293	5.93538	HABP4	0	3.06916	IRF3	1.24428e-06	0.135812	ARAP3	2.51769e-20	2.3723
POLR2C	1.02301e-292	0.913348	DEK	0	1.09568	VPS18	1.26051e-06	0.366093	ARL16	2.52242e-20	0.214175
BOK	1.16472e-292	2.04821	C7orf55	0	1.28078	HNRNPF	1.2723e-06	0.0298047	GNAI2	2.82493e-20	0.0773379
DPM2	3.18081e-292	1.16583	COL4A3BP	0	2.2707	CACNA1D	1.32186e-06	1.07676	YIF1A	3.09123e-20	0.178427
HECTD1	5.23611e-292	1.16541	PNMA1	0	1.30668	MAN1C1	1.63371e-06	0.343805	A1BG	3.28698e-20	1.58647
CCDC130	5.31451e-292	1.45288	LYPLA2	0	2.13419	BIRC7	1.66204e-06	3.7933	TFPI2	4.30385e-20	3.71409
WBP4	6.94836e-292	0.959458	ZNF451	0	2.10616	LAMTOR1	1.71504e-06	0.0530614	NEU1	5.00385e-20	0.364597
ST6GALNAC6	5.69252e-290	2.0167	LPHN3	0	1.94084	PDCD4-AS1	1.79709e-06	1.31776	RP11-295P9.8	6.8907e-20	3.27405
RPS10	7.64541e-290	0.527649	LAMTOR2	0	1.22671	LSM10	1.85024e-06	0.0918371	SRA1	8.17491e-20	0.327848
CUX1	9.81975e-290	1.19009	ATF4	0	1.22387	RBCK1	1.85426e-06	0.114219	MBOAT7	8.85463e-20	0.41104
WTAP	1.01116e-289	0.913329	CHD2	0	1.67768	FAM198B	2.27419e-06	0.00796825	NUCKS1	1.15846e-19	0.0872559
CD9	1.43719e-289	0.771313	RBM4B	0	1.78205	CKM	2.29431e-06	3.3037	KLF9	1.16311e-19	1.02088
PDZD2	1.46052e-289	3.08169	BFAR	0	1.95174	CCR5	2.31296e-06	7.04248	IDNK	1.2034e-19	1.2298
POLR3GL	1.48945e-289	1.09619	WDR48	0	2.09786	PCDH12	2.33071e-06	0.654531	ADCY6	1.33644e-19	1.14687
PIN4	1.84484e-289	0.849354	ZNF652	0	2.29299	RP13-516M14.4	2.41143e-06	1.64791	FAM111A	1.45114e-19	0.780928
TPR	2.12046e-289	0.781089	SLU7	0	1.75244	ANKRD13A	2.46316e-06	0.294696	ELMO2	1.45136e-19	0.761264
MLTK	2.40624e-289	1.83486	ING4	0	1.52834	SHPK-1	2.46967e-06	0.549087	NR1H2	1.53176e-19	0.441026
TRA2B	6.85094e-289	0.730683	PPIL4	0	1.61787	TYK2	2.5808e-06	0.331435	SMARCE1	1.59683e-19	0.148348
FAM120AOS	8.96473e-289	1.62413	YTHDC1	0	1.36053	PLTP	2.72092e-06	-0.0496557	VCP	1.66623e-19	0.150237
RIMKLB	9.25349e-289	1.17829	TFG	0	1.33258	DKFZP779L1853	2.72096e-06	1.8006	KCTD15	1.71858e-19	0.784924
PIK3IP1	1.30029e-288	1.78429	ZNF720	0	2.60434	RGS14	2.73218e-06	1.24669	BAG3	1.78963e-19	0.492252
TNFRSF4	2.59998e-288	7.32968	CBLN2	0	4.90546	ALAS1	2.78829e-06	0.199651	CMTM7	1.89761e-19	0.57375
TRIP6	4.43208e-288	1.36849	MAML2	0	2.30165	RPL36	2.97285e-06	0.0522375	NEK7	1.90896e-19	0.807545
PNPLA2	5.22114e-288	2.20951	BRD7	0	1.59373	TAP2-1	3.11958e-06	0.377649	BST1	2.03224e-19	3.68826
ROCK2	8.36461e-288	1.51664	ANP32B	0	1.11907	TNFSF18	3.13723e-06	5.64068	STX5	2.04368e-19	0.342824
TCEB1	1.33804e-287	0.654985	PDP1	0	3.32764	PANX1	3.4444e-06	0.368383	KCNE3	2.26358e-19	3.00349
RAB2A	1.54611e-287	0.605056	ARF5	0	1.43836	CTB-61M7.2	3.67626e-06	7.27492	ARF5	2.47257e-19	0.199117
RGS19	1.89719e-287	2.05877	G3BP1	0	1.44581	HFE	4.02993e-06	1.81393	DRAP1	2.48419e-19	0.12823
DNAJB11	2.75015e-287	0.869785	RNF24	0	1.87001	PPCS	4.1823e-06	0.0987442	ADAM19	2.52676e-19	1.7122
RBMS3	3.37725e-287	2.06808	CCNT2	0	2.36638	RP11-488L18.10	4.24373e-06	0.47787	TUBG1	2.81098e-19	0.422873
CSNK1D	4.90747e-287	1.18476	SAFB	0	1.49147	TATDN3	4.41746e-06	0.219329	FBXO18	3.11963e-19	0.520514
PLEKHB2	5.19573e-287	0.934574	TTL	0	2.87859	MYD88	4.55578e-06	0.332194	EIF4G2	3.1545e-19	0.091044
CALCRL	6.0321e-287	1.376	ZNF131	0	1.9172	ACSL1	4.60892e-06	0.417567	EIF2D	3.32862e-19	0.726151
CXCL1	7.27899e-287	5.61356	FNDC3A	0	2.01269	EMR2	5.40539e-06	3.22554	CRTC3	3.35345e-19	0.70631
MRPL21	1.37283e-286	0.86033	TMEM159	0	3.29588	NPC1	5.75509e-06	0.202757	REST	3.36585e-19	0.300182
DENND4C	2.51817e-286	1.92769	GARS	0	1.88897	PRMT10	5.79747e-06	0.295731	SELENBP1	3.81867e-19	0.988396
C21orf59	2.62549e-286	0.99821	VPS36	0	1.94602	GSR	6.37275e-06	0.473858	YY1	3.91169e-19	0.164471
SUB1	9.84069e-286	0.512648	SCAPER	0	1.96723	PLCL2	6.50932e-06	0.591056	NAGA	4.00969e-19	0.831632
TNFRSF10D	1.0785e-285	4.92095	NDFIP1	0	0.998717	RP11-41O4.1	6.92211e-06	3.97089	MAF1	4.19011e-19	0.193808
PPP1R18	3.88627e-285	1.49524	ZNF33B	0	3.4346	DDX21	6.95158e-06	0.0804412	CCNDBP1	4.3848e-19	0.387102
C1orf43	4.44146e-285	0.753644	IPO9	0	1.76227	MFSD7	7.38431e-06	2.06875	TRPC3	4.61686e-19	2.92125
PSMC1	5.67566e-285	0.744817	BRD1	0	3.11483	PTER	7.44944e-06	1.5347	EMD	4.63312e-19	0.317056
FBXW5	5.71971e-285	1.19696	HDHD2	0	1.4922	FGR	7.88007e-06	1.54653	ERO1L	4.66699e-19	0.764153
NEBL	3.28548e-284	3.06086	EIF2S3	0	1.55327	DFNA5	8.04161e-06	0.204752	ZNF532	4.74056e-19	0.405473
TBCD	3.84593e-284	1.80992	NDUFB6	0	1.09	FMO5	8.9966e-06	1.62948	FAM13A	4.93787e-19	0.525845
VAMP8	4.41268e-284	1.8981	NAA38	0	1.34163	LLGL2	9.05696e-06	1.64037	MAGT1	5.01652e-19	0.404855
C14orf159	6.22635e-284	2.03762	ZNF281	0	1.9477	SHC1	9.28311e-06	0.195884	EMC2	5.17994e-19	0.197426
DUSP22	6.48189e-284	2.38503	MICU3	0	2.88064	DCK	9.28714e-06	0.0877965	TMEM168	5.25341e-19	0.604797
MRPL4	7.03725e-284	1.02607	ETFA	0	1.47082	GLB1L	9.42064e-06	0.657164	ITGA5	5.30497e-19	1.6343
EIF3A	7.59462e-284	0.803207	ACBD3	0	2.27784	PRICKLE3	9.50495e-06	1.94869	UBE2Q2	5.56362e-19	0.312738
TNIP2	1.084e-283	2.21068	BTG1	0	1.07226	XXbac-BPG299F13.17	9.64731e-06	0.759229	CCM2	5.71606e-19	0.464956
APOL3	1.21597e-283	7.37211	ORMDL1	0	1.29747	SLC38A7	1.02204e-05	0.242458	FAM109B	5.9386e-19	2.87685
RRP7A	2.94631e-283	1.35941	AKT3	0	2.92756	DENND4B	1.04114e-05	0.378043	RAB37	6.33029e-19	3.46062
ZNFX1	3.58256e-283	2.58906	ZNF622	0	2.08398	C5AR2	1.0668e-05	6.67506	IKBKE	6.41699e-19	2.46054
LAYN	8.07006e-283	3.69986	DNAJC18	0	2.2946	MTUS1	1.0876e-05	-0.0419964	INPP5A	6.46647e-19	1.44155
EHD2	2.14345e-282	3.92155	RBMS3	0	3.28251	RP11-514O12.4	1.09457e-05	1.84566	UQCRQ	6.57313e-19	0.106634
MAX	5.4259e-282	1.29016	STXBP1	0	2.32235	LRG1	1.09913e-05	3.19411	ANKRD40	7.21334e-19	0.452141
LHFPL2	1.06243e-281	2.16019	CCDC124	0	1.33554	DENND4C	1.12236e-05	0.217437	AC074289.1	7.67804e-19	1.30811
RNF115	5.51578e-281	1.17457	AKR1A1	0	1.33202	ZYX	1.17941e-05	0.131006	ANO3	9.26503e-19	1.59915
MMADHC	1.04281e-280	0.833412	ST8SIA3	0	4.37916	GIMAP7	1.21225e-05	0.305926	DGUOK	9.3661e-19	0.159327
FAM171B	1.69481e-280	1.2051	UBXN7	0	2.17637	ASGR2	1.22551e-05	5.11103	PPP1R2	1.0682e-18	0.241484
NDUFV2	4.51614e-280	0.671596	NAV1	0	1.62175	PRKCA	1.23076e-05	0.142519	NSMCE2	1.0758e-18	0.47198
VEZT	6.10353e-280	1.01504	TMEM59	0	0.883338	LUCAT1	1.30636e-05	6.07789	DIO3OS	1.11205e-18	2.04924
HRCT1	8.80383e-280	7.41009	AKAP8L	0	1.88017	MORC1	1.31404e-05	6.14074	NBPF15	1.34928e-18	0.359706
PCMTD1	1.12927e-279	1.18032	NKAIN1	0	3.51126	HGSNAT	1.37126e-05	0.194658	HADHA	1.35259e-18	0.156082
BCAR3	2.16241e-279	2.57995	STOML2	0	1.30302	IL2RG	1.40516e-05	4.3966	POLR2G	1.364e-18	0.118522
UBN1	6.52969e-279	1.5887	C16orf13	0	1.30521	HIST2H2BF	1.42012e-05	1.30107	C2orf81	1.50246e-18	1.86394
DRAM2	1.23506e-278	1.23882	2023-03-07	0	1.73998	SMARCD2	1.48328e-05	0.499512	RP11-344E13.3	1.70779e-18	4.97697
CDV3	1.64154e-278	1.31604	MED8	0	2.11053	AC009005.2	1.66528e-05	1.04389	BLMH	1.92602e-18	0.363839
TSSC4	1.79675e-277	1.06537	ANP32A	0	1.21988	DSC2	1.67777e-05	0.898518	BCAT2	2.06224e-18	0.722366
C14orf2	3.28715e-277	0.501956	TNRC6C	0	1.90708	RP11-379F4.9	1.71854e-05	2.0053	BTG3	2.09984e-18	0.203485
PSENEN	3.90038e-277	0.836945	DDX49	0	1.87726	M1AP	1.72937e-05	4.36269	ITGAV	2.19171e-18	0.418295
ACSL5	7.72779e-277	5.95688	ATP6V1E1	0	1.43963	ACPP	1.74311e-05	6.59094	GRAP	2.41582e-18	2.20386
NDUFA9	9.21105e-277	1.0319	GIGYF2	0	1.88758	CCDC125	1.77587e-05	0.672447	BMP2K	3.04808e-18	0.789047
NSMCE1	2.19057e-276	0.899376	PWWP2A	0	1.93424	PKN1	1.85143e-05	0.0936738	MRPL27	3.09258e-18	0.170575
TAF7	6.20734e-276	0.695139	H1F0	0	1.2636	IL27RA	1.85534e-05	0.858552	COMMD5	3.18841e-18	0.352991
RPL37A	2.06045e-275	0.46199	TUG1	0	1.79825	OCEL1	1.85848e-05	0.230671	DEGS1	3.2311e-18	0.185492
CDK9	3.10238e-275	1.92684	CELF1	0	1.55318	SIRPB2	1.89071e-05	4.83415	FGD5	3.39489e-18	2.81202
XRN2	4.24742e-275	0.800531	HK1	0	2.19523	SULT1C2	2.06155e-05	1.96146	CBL	3.86398e-18	0.500474
PLXDC1	1.29133e-274	3.12147	RUNDC3A	0	2.14366	SPIB	2.12515e-05	4.61186	ISLR	4.30651e-18	1.5338
BICD1	3.09896e-274	1.3805	RPL36A	0	0.84486	RP11-196G18.3	2.1994e-05	3.08888	RNPEP	5.05929e-18	0.502804
NCOA1	3.82329e-274	1.44993	DHCR24	0	1.95674	RBKS	2.21167e-05	0.709002	FLII	5.31772e-18	0.559233
UQCRH	6.92639e-274	0.5417	SREBF2	0	1.99812	SIGLEC12	2.23854e-05	6.99021	DENR	5.40248e-18	0.207566
EIF2S1	1.20212e-273	0.990733	TBL1XR1	0	1.59029	SUMO3	2.27002e-05	0.040359	ARHGAP1	7.09968e-18	0.578074
HINT1	1.38215e-273	0.494565	ATF2	0	2.15708	MRPL34	2.27449e-05	0.0604939	IRF7	7.15482e-18	0.952994
NDUFAB1	1.52084e-273	0.630397	BMPR2	0	1.94758	AP000330.8	2.3465e-05	3.15331	MAP4K2	7.39559e-18	1.30942
PAPOLA	2.00328e-273	0.747742	NES	0	1.77952	TEP1	2.47017e-05	1.3515	C1D	7.52837e-18	0.209432
SNHG7	2.33757e-273	0.801938	ARHGDIG	0	4.82408	KYNU	2.56501e-05	5.00455	GCNT2	7.58339e-18	1.4191
[truncated: 19,661 more rows]
